# Supplementary material for: The low-temperature structure of diethyl ether magnesium oxybromide
Source: Acta Crystallogr Sect E Struct Rep Online. 2011 Oct 29;67(Pt 11):m1614. doi: 10.1107/S1600536811043820 (PMC3247535; doi:10.1107/S1600536811043820)
Supplement: Supplementary file 1 [file e-67-m1614-sup1.cif]

##############################################################################
#                                                                            #
# This CIF contains the data in a paper accepted for publication in          #
# Acta Crystallographica Section E. It conforms to the requirements of       #
# Notes for Authors for Acta Crystallographica Section E, and has been       #
# peer reviewed under the auspices of the IUCr Commission on Journals.       #
#                                                                            #
# Full details of the Crystallographic Information File format               #
# are given in the paper "The Crystallographic Information File (CIF):       #
# a New Standard Archive File for Crystallography" by S. R. Hall, F. H.      #
# Allen and I. D. Brown [Acta Cryst. (1991), A47, 655-685].                  #
#                                                                            #
# The current version of the core CIF dictionary is obtainable from          #
# ftp://ftp.iucr.org/pub/cif_core.dic.                                       #
#                                                                            #
# Software is freely available for graphical display of the structure(s)     #
# in this CIF. For information consult the CIF software page                 #
# http://www.iucr.org/resources/cif/software.                                #
#                                                                            #
# This file may be used for bona fide research purposes within the           #
# scientific community so long as proper attribution is given to the journal # 
# article from which it was obtained.                                        #
#                                                                            #
##############################################################################
data_I
_audit_creation_method     SHELXL97
_chemical_name_systematic
;
hexa-\m~2~-bromido-\m~4~-oxido-tetrakis[(diethyl ether)magnesium]
;
_chemical_name_common     ?
_chemical_formula_moiety     'C16 H40 Br6 Mg4 O5'
_chemical_formula_sum     'C16 H40 Br6 Mg4 O5'
_chemical_formula_iupac     '[Mg4 Br6 O (C4 H10 O)4]'
_chemical_formula_weight     889.18
_chemical_melting_point     ?
_symmetry_cell_setting     tetragonal
_symmetry_space_group_name_H-M     'I -4'
_symmetry_space_group_name_Hall     'I -4'
loop_
    _symmetry_equiv_pos_as_xyz
    'x, y, z'
    '-x, -y, z'
    'y, -x, -z'
    '-y, x, -z'
    'x+1/2, y+1/2, z+1/2'
    '-x+1/2, -y+1/2, z+1/2'
    'y+1/2, -x+1/2, -z+1/2'
    '-y+1/2, x+1/2, -z+1/2'
_cell_length_a     10.4630(13)
_cell_length_b     10.4630(13)
_cell_length_c     15.276(2)
_cell_angle_alpha     90.00
_cell_angle_beta     90.00
_cell_angle_gamma     90.00
_cell_volume     1672.3(4)
_cell_formula_units_Z     2
_cell_measurement_reflns_used     3746
_cell_measurement_theta_min     3.8
_cell_measurement_theta_max     25.6
_cell_measurement_temperature     173(2)
_exptl_crystal_description     block
_exptl_crystal_colour     colourless
_exptl_crystal_size_max     0.25
_exptl_crystal_size_mid     0.22
_exptl_crystal_size_min     0.18
_exptl_crystal_density_diffrn     1.766
_exptl_crystal_density_meas     ?
_exptl_crystal_density_method     'not measured'
_exptl_crystal_F_000     868
_exptl_absorpt_coefficient_mu     7.299
_exptl_absorpt_correction_type     multi-scan
_exptl_absorpt_process_details     '(MULABS; Spek, 2009; Blessing, 1995)'
_exptl_absorpt_correction_T_min     0.1691
_exptl_absorpt_correction_T_max     0.2685
_exptl_special_details     ?
_diffrn_ambient_temperature     173(2)
_diffrn_radiation_type     MoK\a
_diffrn_radiation_wavelength     0.71073
_diffrn_radiation_source     'fine-focus sealed tube'
_diffrn_radiation_monochromator     graphite
_diffrn_measurement_device_type     'Stoe IPDS II two-circle'
_diffrn_measurement_method     \w
_diffrn_detector_area_resol_mean     ?
_diffrn_reflns_number     3746
_diffrn_reflns_av_R_equivalents     0.0443
_diffrn_reflns_av_sigmaI/netI     0.0375
_diffrn_reflns_theta_min     3.83
_diffrn_reflns_theta_max     25.27
_diffrn_reflns_theta_full     25.00
_diffrn_measured_fraction_theta_max     0.991
_diffrn_measured_fraction_theta_full     0.991
_diffrn_reflns_limit_h_min     -12
_diffrn_reflns_limit_h_max     12
_diffrn_reflns_limit_k_min     -8
_diffrn_reflns_limit_k_max     12
_diffrn_reflns_limit_l_min     -13
_diffrn_reflns_limit_l_max     18
_diffrn_standards_number     0
_diffrn_standards_interval_count     ?
_diffrn_standards_interval_time     0
_diffrn_standards_decay_%     0
_refine_special_details     ?
_reflns_number_total     1479
_reflns_number_gt     1455
_reflns_threshold_expression     I>2\s(I)
_refine_ls_structure_factor_coef     Fsqd
_refine_ls_matrix_type     full
_refine_ls_R_factor_all     0.0268
_refine_ls_R_factor_gt     0.0263
_refine_ls_wR_factor_gt     0.0669
_refine_ls_wR_factor_ref     0.0670
_refine_ls_goodness_of_fit_ref     1.075
_refine_ls_restrained_S_all     1.075
_refine_ls_number_reflns     1479
_refine_ls_number_parameters     73
_refine_ls_number_restraints     0
_refine_ls_number_constraints     0
_refine_ls_hydrogen_treatment     constr
_refine_ls_weighting_scheme     calc
_refine_ls_weighting_details
       'calc w = 1/[\s^2^(Fo^2^)+(0.0427P)^2^+0.2840P] where P=(Fo^2^+2Fc^2^)/3'
_atom_sites_solution_hydrogens     geom
_atom_sites_solution_primary     direct
_atom_sites_solution_secondary     difmap
_refine_ls_shift/su_max     0.000
_refine_ls_shift/su_mean     0.000
_refine_diff_density_max     0.619
_refine_diff_density_min     -0.561
_refine_ls_extinction_method     'SHELXL97 (Sheldrick, 2008)'
_refine_ls_extinction_coef     0.0036(4)
_refine_ls_extinction_expression
                                  'Fc^*^=kFc[1+0.001xFc^2^\l^3^/sin(2\q)]^-1/4^'
_refine_ls_abs_structure_details     'Flack (1983), with 689 Friedel pairs'
_refine_ls_abs_structure_Flack     -0.02(2)
loop_
    _atom_type_symbol
    _atom_type_description
    _atom_type_scat_dispersion_real
    _atom_type_scat_dispersion_imag
    _atom_type_scat_source
    'C' 'C' 0.0033 0.0016
                         'International Tables Vol C Tables 4.2.6.8 and 6.1.1.4'
    'H' 'H' 0.0000 0.0000
                         'International Tables Vol C Tables 4.2.6.8 and 6.1.1.4'
    'Br' 'Br' -0.2901 2.4595
                         'International Tables Vol C Tables 4.2.6.8 and 6.1.1.4'
    'Mg' 'Mg' 0.0486 0.0363
                         'International Tables Vol C Tables 4.2.6.8 and 6.1.1.4'
    'O' 'O' 0.0106 0.0060
                         'International Tables Vol C Tables 4.2.6.8 and 6.1.1.4'
_computing_data_collection     'X-AREA (Stoe & Cie, 2001)'
_computing_cell_refinement     'X-AREA (Stoe & Cie, 2001)'
_computing_data_reduction     'X-AREA (Stoe & Cie, 2001)'
_computing_structure_solution     'SHELXS97 (Sheldrick, 2008)'
_computing_structure_refinement     'SHELXL97 (Sheldrick, 2008)'
_computing_molecular_graphics     'XP (Sheldrick, 2008)'
_computing_publication_material     'SHELXL97 (Sheldrick, 2008)'
loop_
    _atom_site_type_symbol
    _atom_site_label
    _atom_site_fract_x
    _atom_site_fract_y
    _atom_site_fract_z
    _atom_site_U_iso_or_equiv
    _atom_site_adp_type
    _atom_site_calc_flag
    _atom_site_refinement_flags
    _atom_site_occupancy
    _atom_site_symmetry_multiplicity
    _atom_site_disorder_assembly
    _atom_site_disorder_group
    Mg Mg1 0.40713(19) 0.12350(19) 0.32357(13) 0.0135(5) Uani d . 1 1 . .
    Br Br1 0.5000 0.0000 0.45892(4) 0.01815(19) Uani d S 1 2 . .
    Br Br2 0.19607(5) 0.04477(5) 0.24533(6) 0.02114(18) Uani d . 1 1 . .
    O O1 0.5000 0.0000 0.2500 0.0120(13) Uani d S 1 4 . .
    C C1 0.2012(10) 0.4180(8) 0.3236(7) 0.044(2) Uani d . 1 1 . .
    H H1A 0.1953 0.5113 0.3196 0.065 Uiso calc R 1 1 . .
    H H1B 0.1161 0.3823 0.3348 0.065 Uiso calc R 1 1 . .
    H H1C 0.2345 0.3836 0.2685 0.065 Uiso calc R 1 1 . .
    C C2 0.2906(8) 0.3818(7) 0.3982(6) 0.0286(17) Uani d . 1 1 . .
    H H2A 0.3759 0.4195 0.3875 0.034 Uiso calc R 1 1 . .
    H H2B 0.2573 0.4174 0.4538 0.034 Uiso calc R 1 1 . .
    O O2 0.3026(5) 0.2433(5) 0.4064(3) 0.0210(10) Uani d . 1 1 . .
    C C3 0.2032(8) 0.1864(7) 0.4613(5) 0.0289(16) Uani d . 1 1 . .
    H H3A 0.1932 0.0953 0.4453 0.035 Uiso calc R 1 1 . .
    H H3B 0.1210 0.2299 0.4495 0.035 Uiso calc R 1 1 . .
    C C4 0.2326(9) 0.1958(10) 0.5579(5) 0.040(2) Uani d . 1 1 . .
    H H4A 0.1629 0.1570 0.5915 0.061 Uiso calc R 1 1 . .
    H H4B 0.2413 0.2859 0.5744 0.061 Uiso calc R 1 1 . .
    H H4C 0.3126 0.1507 0.5704 0.061 Uiso calc R 1 1 . .
loop_
    _atom_site_aniso_label
    _atom_site_aniso_U_11
    _atom_site_aniso_U_22
    _atom_site_aniso_U_33
    _atom_site_aniso_U_12
    _atom_site_aniso_U_13
    _atom_site_aniso_U_23
    Mg1 0.0173(10) 0.0158(10) 0.0075(9) 0.0031(8) 0.0010(8) -0.0015(8)
    Br1 0.0265(7) 0.0226(6) 0.0054(3) 0.0057(6) 0.000 0.000
    Br2 0.0149(3) 0.0285(3) 0.0200(3) 0.0026(2) -0.0018(4) -0.0064(4)
    O1 0.0150(18) 0.0150(18) 0.006(3) 0.000 0.000 0.000
    C1 0.056(5) 0.035(4) 0.040(5) 0.020(4) -0.001(5) 0.002(4)
    C2 0.038(4) 0.015(3) 0.032(4) 0.010(3) 0.004(3) -0.008(3)
    O2 0.024(2) 0.023(2) 0.015(2) 0.005(2) 0.008(2) -0.0037(19)
    C3 0.029(4) 0.027(4) 0.031(4) 0.009(3) 0.013(3) 0.001(4)
    C4 0.051(6) 0.056(6) 0.014(4) 0.027(5) 0.009(3) -0.004(4)
_geom_special_details     ?
loop_
    _geom_bond_atom_site_label_1
    _geom_bond_atom_site_label_2
    _geom_bond_site_symmetry_2
    _geom_bond_distance
    _geom_bond_publ_flag
    Mg1 O1 . 1.969(2) ?
    Mg1 O2 . 2.090(5) ?
    Mg1 Br2 7 2.597(2) ?
    Mg1 Br1 . 2.625(2) ?
    Mg1 Br2 . 2.643(2) ?
    Mg1 Mg1 7 3.206(3) ?
    Mg1 Mg1 8_545 3.206(3) ?
    Mg1 Mg1 2_655 3.233(4) ?
    Br1 Mg1 2_655 2.625(2) ?
    Br2 Mg1 8_545 2.597(2) ?
    O1 Mg1 2_655 1.9689(19) ?
    O1 Mg1 7 1.969(2) ?
    O1 Mg1 8_545 1.969(2) ?
    C1 C2 . 1.523(12) ?
    C1 H1A . 0.9800 ?
    C1 H1B . 0.9800 ?
    C1 H1C . 0.9800 ?
    C2 O2 . 1.460(8) ?
    C2 H2A . 0.9900 ?
    C2 H2B . 0.9900 ?
    O2 C3 . 1.463(9) ?
    C3 C4 . 1.510(11) ?
    C3 H3A . 0.9900 ?
    C3 H3B . 0.9900 ?
    C4 H4A . 0.9800 ?
    C4 H4B . 0.9800 ?
    C4 H4C . 0.9800 ?
loop_
    _geom_angle_atom_site_label_1
    _geom_angle_atom_site_label_2
    _geom_angle_atom_site_label_3
    _geom_angle_site_symmetry_1
    _geom_angle_site_symmetry_3
    _geom_angle
    _geom_angle_publ_flag
    O1 Mg1 O2 . . 175.84(18) ?
    O1 Mg1 Br2 . 7 88.40(7) ?
    O2 Mg1 Br2 . 7 95.71(15) ?
    O1 Mg1 Br1 . . 86.78(7) ?
    O2 Mg1 Br1 . . 90.70(16) ?
    Br2 Mg1 Br1 7 . 118.15(8) ?
    O1 Mg1 Br2 . . 87.12(7) ?
    O2 Mg1 Br2 . . 91.33(16) ?
    Br2 Mg1 Br2 7 . 120.44(8) ?
    Br1 Mg1 Br2 . . 120.81(8) ?
    O1 Mg1 Mg1 . 7 35.49(3) ?
    O2 Mg1 Mg1 . 7 148.63(17) ?
    Br2 Mg1 Mg1 7 7 52.92(7) ?
    Br1 Mg1 Mg1 . 7 103.98(7) ?
    Br2 Mg1 Mg1 . 7 103.99(9) ?
    O1 Mg1 Mg1 . 8_545 35.49(3) ?
    O2 Mg1 Mg1 . 8_545 142.70(17) ?
    Br2 Mg1 Mg1 7 8_545 106.54(9) ?
    Br1 Mg1 Mg1 . 8_545 103.98(7) ?
    Br2 Mg1 Mg1 . 8_545 51.63(7) ?
    Mg1 Mg1 Mg1 7 8_545 60.57(7) ?
    O1 Mg1 Mg1 . 2_655 34.80(6) ?
    O2 Mg1 Mg1 . 2_655 142.56(16) ?
    Br2 Mg1 Mg1 7 2_655 104.34(9) ?
    Br1 Mg1 Mg1 . 2_655 51.98(4) ?
    Br2 Mg1 Mg1 . 2_655 104.66(9) ?
    Mg1 Mg1 Mg1 7 2_655 59.72(4) ?
    Mg1 Mg1 Mg1 8_545 2_655 59.72(4) ?
    Mg1 Br1 Mg1 2_655 . 76.05(9) ?
    Mg1 Br2 Mg1 8_545 . 75.45(9) ?
    Mg1 O1 Mg1 2_655 . 110.39(12) ?
    Mg1 O1 Mg1 2_655 7 109.01(6) ?
    Mg1 O1 Mg1 . 7 109.01(6) ?
    Mg1 O1 Mg1 2_655 8_545 109.01(6) ?
    Mg1 O1 Mg1 . 8_545 109.01(6) ?
    Mg1 O1 Mg1 7 8_545 110.39(12) ?
    C2 C1 H1A . . 109.5 ?
    C2 C1 H1B . . 109.5 ?
    H1A C1 H1B . . 109.5 ?
    C2 C1 H1C . . 109.5 ?
    H1A C1 H1C . . 109.5 ?
    H1B C1 H1C . . 109.5 ?
    O2 C2 C1 . . 111.3(6) ?
    O2 C2 H2A . . 109.4 ?
    C1 C2 H2A . . 109.4 ?
    O2 C2 H2B . . 109.4 ?
    C1 C2 H2B . . 109.4 ?
    H2A C2 H2B . . 108.0 ?
    C2 O2 C3 . . 113.0(6) ?
    C2 O2 Mg1 . . 126.1(5) ?
    C3 O2 Mg1 . . 118.4(4) ?
    O2 C3 C4 . . 112.9(7) ?
    O2 C3 H3A . . 109.0 ?
    C4 C3 H3A . . 109.0 ?
    O2 C3 H3B . . 109.0 ?
    C4 C3 H3B . . 109.0 ?
    H3A C3 H3B . . 107.8 ?
    C3 C4 H4A . . 109.5 ?
    C3 C4 H4B . . 109.5 ?
    H4A C4 H4B . . 109.5 ?
    C3 C4 H4C . . 109.5 ?
    H4A C4 H4C . . 109.5 ?
    H4B C4 H4C . . 109.5 ?
loop_
    _geom_torsion_atom_site_label_1
    _geom_torsion_atom_site_label_2
    _geom_torsion_atom_site_label_3
    _geom_torsion_atom_site_label_4
    _geom_torsion_site_symmetry_1
    _geom_torsion_site_symmetry_2
    _geom_torsion_site_symmetry_3
    _geom_torsion_site_symmetry_4
    _geom_torsion
    _geom_torsion_publ_flag
    O1 Mg1 Br1 Mg1 . . . 2_655 0.0 ?
    O2 Mg1 Br1 Mg1 . . . 2_655 176.68(18) ?
    Br2 Mg1 Br1 Mg1 7 . . 2_655 -86.46(9) ?
    Br2 Mg1 Br1 Mg1 . . . 2_655 84.71(9) ?
    Mg1 Mg1 Br1 Mg1 7 . . 2_655 -31.31(7) ?
    Mg1 Mg1 Br1 Mg1 8_545 . . 2_655 31.31(7) ?
    O1 Mg1 Br2 Mg1 . . . 8_545 1.02(5) ?
    O2 Mg1 Br2 Mg1 . . . 8_545 -175.11(18) ?
    Br2 Mg1 Br2 Mg1 7 . . 8_545 87.47(9) ?
    Br1 Mg1 Br2 Mg1 . . . 8_545 -83.50(9) ?
    Mg1 Mg1 Br2 Mg1 7 . . 8_545 32.52(7) ?
    Mg1 Mg1 Br2 Mg1 2_655 . . 8_545 -29.32(7) ?
    Br2 Mg1 O1 Mg1 7 . . 2_655 118.31(8) ?
    Br1 Mg1 O1 Mg1 . . . 2_655 0.0 ?
    Br2 Mg1 O1 Mg1 . . . 2_655 -121.10(8) ?
    Mg1 Mg1 O1 Mg1 7 . . 2_655 119.72(9) ?
    Mg1 Mg1 O1 Mg1 8_545 . . 2_655 -119.72(9) ?
    Br2 Mg1 O1 Mg1 7 . . 7 -1.40(7) ?
    Br1 Mg1 O1 Mg1 . . . 7 -119.72(4) ?
    Br2 Mg1 O1 Mg1 . . . 7 119.19(10) ?
    Mg1 Mg1 O1 Mg1 8_545 . . 7 120.57(8) ?
    Mg1 Mg1 O1 Mg1 2_655 . . 7 -119.72(9) ?
    Br2 Mg1 O1 Mg1 7 . . 8_545 -121.97(10) ?
    Br1 Mg1 O1 Mg1 . . . 8_545 119.72(9) ?
    Br2 Mg1 O1 Mg1 . . . 8_545 -1.38(7) ?
    Mg1 Mg1 O1 Mg1 7 . . 8_545 -120.57(8) ?
    Mg1 Mg1 O1 Mg1 2_655 . . 8_545 119.72(9) ?
    C1 C2 O2 C3 . . . . -86.8(8) ?
    C1 C2 O2 Mg1 . . . . 74.9(8) ?
    Br2 Mg1 O2 C2 7 . . . 17.5(6) ?
    Br1 Mg1 O2 C2 . . . . 135.9(6) ?
    Br2 Mg1 O2 C2 . . . . -103.3(6) ?
    Mg1 Mg1 O2 C2 7 . . . 16.9(8) ?
    Mg1 Mg1 O2 C2 8_545 . . . -109.6(6) ?
    Mg1 Mg1 O2 C2 2_655 . . . 140.2(5) ?
    Br2 Mg1 O2 C3 7 . . . 178.3(5) ?
    Br1 Mg1 O2 C3 . . . . -63.3(5) ?
    Br2 Mg1 O2 C3 . . . . 57.5(5) ?
    Mg1 Mg1 O2 C3 7 . . . 177.7(4) ?
    Mg1 Mg1 O2 C3 8_545 . . . 51.2(6) ?
    Mg1 Mg1 O2 C3 2_655 . . . -59.0(6) ?
    C2 O2 C3 C4 . . . . -82.1(8) ?
    Mg1 O2 C3 C4 . . . . 114.7(6) ?
_iucr_refine_instructions_details
;
TITL wa474 in I-4
CELL 0.71073  10.4630  10.4630  15.276   90.000  90.000  90.000
ZERR    2.00   0.0013   0.0013   0.002    0.000   0.000   0.000
LATT -2
SYMM -X, -Y, Z
SYMM Y, -X, -Z
SYMM -Y, X, -Z
SFAC C  H  Br Mg O
UNIT 32 80 12 8  10
TEMP -100
SIZE .25 .22 .18
L.S. 10
BOND $H
CONF
ACTA 50
FMAP 2
PLAN 10
TWIN  0 1 0  1 0 0  0 0 1  2
WGHT    0.042700    0.284000
EXTI    0.003582
BASF   0.46220
FVAR       0.82657
MG1   4    0.407132    0.123499    0.323568    11.00000    0.01733    0.01576 =
         0.00746   -0.00146    0.00101    0.00308
BR1   3    0.500000    0.000000    0.458920    10.50000    0.02645    0.02265 =
         0.00536    0.00000    0.00000    0.00568
BR2   3    0.196069    0.044769    0.245327    11.00000    0.01490    0.02854 =
         0.01997   -0.00644   -0.00179    0.00265
O1    5    0.500000    0.000000    0.250000    10.25000    0.01499    0.01499 =
         0.00615    0.00000    0.00000    0.00000
C1    1    0.201151    0.417985    0.323618    11.00000    0.05611    0.03461 =
         0.03984    0.00219   -0.00113    0.02004
AFIX  33
H1A   2    0.195307    0.511278    0.319567    11.00000   -1.50000
H1B   2    0.116077    0.382343    0.334767    11.00000   -1.50000
H1C   2    0.234519    0.383626    0.268487    11.00000   -1.50000
AFIX   0
C2    1    0.290564    0.381795    0.398248    11.00000    0.03842    0.01487 =
         0.03239   -0.00804    0.00383    0.01022
AFIX  23
H2A   2    0.375933    0.419487    0.387546    11.00000   -1.20000
H2B   2    0.257265    0.417440    0.453779    11.00000   -1.20000
AFIX   0
O2    5    0.302594    0.243273    0.406351    11.00000    0.02446    0.02310 =
         0.01534   -0.00372    0.00795    0.00486
C3    1    0.203227    0.186418    0.461332    11.00000    0.02894    0.02705 =
         0.03072    0.00101    0.01300    0.00892
AFIX  23
H3A   2    0.193170    0.095279    0.445337    11.00000   -1.20000
H3B   2    0.121008    0.229929    0.449475    11.00000   -1.20000
AFIX   0
C4    1    0.232572    0.195820    0.557869    11.00000    0.05122    0.05645 =
         0.01368   -0.00365    0.00864    0.02732
AFIX  33
H4A   2    0.162882    0.156970    0.591472    11.00000   -1.50000
H4B   2    0.241305    0.285899    0.574398    11.00000   -1.50000
H4C   2    0.312580    0.150694    0.570411    11.00000   -1.50000
HKLF 4
END
;
data_global
_journal_date_recd_electronic     2011-09-28
_journal_date_accepted     2011-10-21
_journal_name_full     'Acta Crystallographica, Section E'
_journal_year     2011
_journal_volume     67
_journal_issue     11
_journal_page_first     m1614
_journal_page_last     m1614
_journal_paper_category     QM
_journal_coeditor_code     BH2385
_publ_contact_author_name     'Dr Michael Bolte'
_publ_contact_author_address
;
Institut f\"ur Anorganische Chemie
J. W. Goethe-Universit\"at
Marie-Curie-Strasse 11
60439 Frankfurt/Main
Germany
;
_publ_contact_author_email     bolte@chemie.uni-frankfurt.de
_publ_contact_author_fax     '49 69 798 29239'
_publ_contact_author_phone     '49 69 798 29136'
_publ_section_title
;
The low-temperature structure of diethyl ether magnesium oxybromide
;
loop_
    _publ_author_name
    _publ_author_address
    "Vitze, Hannes"
;
Institut f\"ur Anorganische Chemie
J. W. Goethe-Universit\"at Frankfurt
Max-von-Laue-Strasse 7
60438 Frankfurt/Main
Germany
;
    "Lerner, Hans-Wolfram"
;
Institut f\"ur Anorganische Chemie
J. W. Goethe-Universit\"at Frankfurt
Max-von-Laue-Strasse 7
60438 Frankfurt/Main
Germany
;
    "Bolte, Michael"
;
Institut f\"ur Anorganische Chemie
J. W. Goethe-Universit\"at Frankfurt
Max-von-Laue-Strasse 7
60438 Frankfurt/Main
Germany
;
