# Supplementary material for: The low-temperature structure of diethyl ether magnesium oxybromide
Source: Acta Crystallogr Sect E Struct Rep Online. 2011 Oct 29;67(Pt 11):m1614. doi: 10.1107/S1600536811043820 (PMC3247535; doi:10.1107/S1600536811043820)
Supplement: Supplementary file 2 [file e-67-m1614-Isup2.hkl]

# 
# h,k,l, Fc-squared, Fo-squared, sigma(Fo-squared) and status flag 
# 
data_I
_shelx_title ' wa474 in I-4' 
_shelx_refln_list_code          4 
_shelx_F_calc_maximum      307.39 
_exptl_crystal_F_000       868.00 
_reflns_d_resolution_high  0.8323 
 
loop_ 
 _symmetry_equiv_pos_as_xyz 
 'x, y, z' 
 '-x, -y, z' 
 'y, -x, -z' 
 '-y, x, -z' 
 'x+1/2, y+1/2, z+1/2' 
 '-x+1/2, -y+1/2, z+1/2' 
 'y+1/2, -x+1/2, -z+1/2' 
 '-y+1/2, x+1/2, -z+1/2' 
 
_cell_length_a    10.4630 
_cell_length_b    10.4630 
_cell_length_c    15.2760 
_cell_angle_alpha  90.000 
_cell_angle_beta   90.000 
_cell_angle_gamma  90.000 
 
_shelx_F_squared_multiplier     1.000 
 
loop_ 
 _refln_index_h 
 _refln_index_k 
 _refln_index_l 
 _refln_F_squared_calc 
 _refln_F_squared_meas 
 _refln_F_squared_sigma 
 _refln_observed_status 
   0   2   0      188.76      334.22     82.56 o 
   2   2   0     1881.05     2038.87     73.61 o 
  -1   3   0    48230.45    48152.97   1880.55 o 
   1   3   0    55776.10    58790.84    748.02 o 
   3   3   0    40429.69    41614.63    550.12 o 
  -2   4   0    23499.76    24140.60    213.70 o 
   0   4   0    24207.51    24299.33    451.57 o 
   2   4   0    20773.57    21268.51    222.33 o 
   4   4   0    22140.70    22312.38    514.94 o 
  -3   5   0    12932.85    12369.56    214.76 o 
  -1   5   0     7331.81     7072.10    127.92 o 
   1   5   0     6432.32     6599.17    162.51 o 
   3   5   0    11229.18    11236.63    282.28 o 
   5   5   0     6633.01     6859.98    142.58 o 
  -4   6   0    20835.29    22874.81    177.90 o 
  -2   6   0    19052.17    18464.77    440.69 o 
   0   6   0     6059.60     6026.94    171.14 o 
   2   6   0    18486.97    18692.74    197.01 o 
   4   6   0    24209.86    25639.66    516.39 o 
   6   6   0     3145.84     3230.29    156.54 o 
  -5   7   0    12304.47    13655.40    203.62 o 
  -3   7   0    12808.04    12280.67    269.59 o 
  -1   7   0    21161.43    21485.56    170.59 o 
   1   7   0    22415.47    23137.27    195.33 o 
   3   7   0    11053.44    11119.45    167.64 o 
   5   7   0    10629.54    11484.93    692.92 o 
   7   7   0      294.91      342.96     86.73 o 
  -6   8   0     6970.26     7602.92    112.64 o 
  -4   8   0      967.33     1050.16     92.78 o 
  -2   8   0     4751.49     4684.79     97.22 o 
   0   8   0      581.81      460.87     92.05 o 
   2   8   0     4139.21     4184.73    104.29 o 
   4   8   0     1074.31     1036.28    111.14 o 
   6   8   0     6146.22     6725.22    397.56 o 
   8   8   0     6408.90     7348.04    156.22 o 
  -7   9   0     1852.42     2042.90     86.51 o 
  -5   9   0     6072.79     6332.70     93.99 o 
  -3   9   0     2898.26     3109.82     98.06 o 
  -1   9   0    11410.83    11326.33    191.95 o 
   1   9   0    13252.57    13158.20    266.39 o 
   3   9   0     3153.17     3356.55    145.12 o 
   5   9   0     6929.79     7310.05    150.30 o 
   7   9   0     2090.39     2305.33    178.46 o 
  -6  10   0     1128.41     1171.67     79.89 o 
  -4  10   0     2266.16     2426.18    122.45 o 
  -2  10   0    14293.80    14932.88    224.25 o 
   0  10   0     9674.17     9378.65    111.27 o 
   2  10   0    14612.18    14887.62    250.77 o 
   4  10   0     2402.00     2579.02    123.40 o 
   6  10   0     1020.56     1086.33    110.51 o 
  -5  11   0     5089.84     5274.83    238.78 o 
  -3  11   0      684.90      639.96     65.06 o 
  -1  11   0     1324.69     1306.16     80.00 o 
   1  11   0     1181.38     1233.00     92.11 o 
   3  11   0      784.51      938.63     94.56 o 
   5  11   0     4478.36     4772.21    296.01 o 
  -2  12   0     1346.17     1334.04     81.30 o 
   0  12   0      868.19      833.29     74.71 o 
   2  12   0     1461.42     1536.33     81.61 o 
   3   0   1    38808.73    38584.40    322.56 o 
   5   0   1     6428.76     6208.50    108.68 o 
   7   0   1     2783.58     2848.37     95.89 o 
   9   0   1      109.67      143.31     76.47 o 
  11   0   1     2656.63     2595.78    131.37 o 
 -12   1   1      146.03      245.00     79.01 o 
 -10   1   1     8731.08     8738.82    176.02 o 
  -8   1   1     3086.76     3008.30    113.27 o 
  -6   1   1    11061.40    10961.03    152.54 o 
  -4   1   1     3138.27     3240.54     97.88 o 
  -2   1   1     5594.66     5592.01    142.24 o 
   2   1   1     5402.93     5214.49    108.50 o 
   4   1   1     2731.68     2664.05     80.97 o 
   6   1   1    10062.82     9756.05    412.35 o 
   8   1   1     3580.40     3640.89     96.41 o 
  10   1   1     7902.90     7840.19    163.42 o 
  12   1   1      120.76      351.10     97.98 o 
 -11   2   1      446.06      397.55     82.86 o 
  -9   2   1     4500.06     4694.77     97.71 o 
  -7   2   1    15311.38    16226.65    145.85 o 
  -5   2   1    13414.21    13594.55    350.62 o 
  -3   2   1     6848.53     6923.35    135.20 o 
  -1   2   1     6460.92     5880.12     90.55 o 
   1   2   1     4677.37     4446.26    117.97 o 
   3   2   1     8048.21     7943.62    271.80 o 
   5   2   1    11989.37    12027.65    143.37 o 
   7   2   1    16354.73    16266.20    389.58 o 
   9   2   1     4021.20     4161.85    102.17 o 
  11   2   1      560.49      596.78     91.20 o 
 -12   3   1     1609.92     1637.75    118.26 o 
 -10   3   1      415.17      649.45     83.75 o 
  -8   3   1     5307.94     5732.43    179.00 o 
  -6   3   1     4898.92     5229.31    111.20 o 
  -4   3   1    25315.33    26013.17    385.46 o 
  -2   3   1     7807.54     7584.09    164.28 o 
   0   3   1    38628.93    38050.40   1217.91 o 
   2   3   1     7099.34     6979.65    147.28 o 
   4   3   1    30297.36    30691.72   1062.80 o 
   6   3   1     4443.49     4611.45    110.71 o 
   8   3   1     5146.38     5084.54    225.22 o 
  10   3   1      324.24      484.13     77.19 o 
  12   3   1     1951.86     1924.83    148.47 o 
 -11   4   1      868.05      831.81    120.36 o 
  -9   4   1     5272.60     5409.90    258.98 o 
  -7   4   1     1569.42     1748.51    169.40 o 
  -5   4   1     7322.80     7449.19     88.06 o 
  -3   4   1    29006.79    28818.04    625.95 o 
  -1   4   1     3080.05     3040.64    148.85 o 
   1   4   1     2689.85     2706.36     86.14 o 
   3   4   1    26358.74    26375.03    780.62 o 
   5   4   1     6709.92     6826.99    111.47 o 
   7   4   1     1525.89     1646.20     86.72 o 
   9   4   1     5538.11     5797.84    106.97 o 
  11   4   1      690.37      759.14     76.03 o 
 -10   5   1     2576.08     2679.35    141.25 o 
  -8   5   1     2643.56     2782.35    116.03 o 
  -6   5   1     5236.23     5383.19     96.88 o 
  -4   5   1     6475.39     6415.16    166.15 o 
  -2   5   1    11720.51    11891.83    618.39 o 
   0   5   1     6370.24     6053.61    110.22 o 
   2   5   1    13751.54    14041.89    268.97 o 
   4   5   1     7440.83     7416.80    204.16 o 
   6   5   1     4433.41     4690.70     94.44 o 
   8   5   1     2826.12     2862.05     76.23 o 
  10   5   1     2849.18     2769.59     78.18 o 
  -9   6   1      659.54      750.45     82.68 o 
  -7   6   1    10529.06    10545.76    238.98 o 
  -5   6   1     4640.43     4391.32    218.07 o 
  -3   6   1     4887.65     4782.72    175.49 o 
  -1   6   1     9751.97     9963.66    196.00 o 
   1   6   1    11456.02    11514.10    149.67 o 
   3   6   1     4439.09     4454.70    198.06 o 
   5   6   1     5035.77     5022.30    149.46 o 
   7   6   1    10753.95    11925.27    269.65 o 
   9   6   1      658.10      679.83     97.29 o 
  11   6   1     1229.62     1170.04    189.71 o 
 -10   7   1      598.04      687.44     84.32 o 
  -8   7   1      322.40      360.47     63.61 o 
  -6   7   1    10347.90    11001.99    147.94 o 
  -4   7   1     1436.57     1376.66     90.51 o 
  -2   7   1    17577.46    18474.75    153.40 o 
   0   7   1     2791.31     2666.59     97.88 o 
   2   7   1    14245.25    14242.16    428.84 o 
   4   7   1     1642.58     1663.00     94.74 o 
   6   7   1    10971.19    10830.07    650.50 o 
   8   7   1      317.35      435.40    156.07 o 
  10   7   1      678.27      855.56     94.19 o 
  -9   8   1     4106.28     4446.69    127.36 o 
  -7   8   1      365.02      395.92     84.04 o 
  -5   8   1     3043.06     3149.27     84.94 o 
  -3   8   1     4637.46     4563.14     81.84 o 
  -1   8   1     3225.14     3328.48    118.49 o 
   1   8   1     3402.93     3232.13     93.96 o 
   3   8   1     5914.12     5716.52    101.80 o 
   5   8   1     2455.55     2515.52    158.06 o 
   7   8   1      277.43      355.15    135.45 o 
   9   8   1     3277.45     3605.01     97.76 o 
  -8   9   1     3617.33     3673.49    178.59 o 
  -6   9   1      727.15      911.14     86.09 o 
  -4   9   1     5481.75     5640.21     98.42 o 
  -2   9   1     3886.00     4074.49    145.75 o 
   0   9   1      106.50      186.30    205.40 o 
   2   9   1     4649.94     4784.55     86.35 o 
   4   9   1     5300.02     5350.09    204.88 o 
   6   9   1      616.67      665.28    125.05 o 
   8   9   1     3706.12     3726.17    388.68 o 
  -7  10   1      542.91      445.89     71.91 o 
  -5  10   1     2748.94     2940.88    126.67 o 
  -3  10   1      379.37      282.13     92.74 o 
  -1  10   1     8117.79     8106.60     91.80 o 
   1  10   1     8478.84     8639.28    138.33 o 
   3  10   1      361.89      465.55    102.59 o 
   5  10   1     2637.60     2848.13    188.65 o 
   7  10   1      722.65      601.14     79.27 o 
  -6  11   1     1271.36     1594.32    177.06 o 
  -4  11   1      796.35      725.62     79.83 o 
  -2  11   1      518.03      633.83    153.85 o 
   0  11   1     2678.44     2776.19     95.55 o 
   2  11   1      482.33      629.15     95.55 o 
   4  11   1      760.44      792.69     85.58 o 
   6  11   1     1218.25     1044.20    177.18 o 
  -3  12   1     1871.16     1788.44     73.90 o 
  -1  12   1      157.38      251.21     81.81 o 
   1  12   1      115.23      291.53     92.01 o 
   3  12   1     1679.27     1556.82     80.25 o 
   2   0   2      306.13      342.98     85.54 o 
   4   0   2     4962.53     4477.41    100.25 o 
   6   0   2     2988.79     2884.94     97.11 o 
   8   0   2    20293.00    20295.78    390.80 o 
  10   0   2      779.34      655.60     70.86 o 
  12   0   2     6649.43     6649.11    114.65 o 
 -11   1   2     2452.17     2451.36    133.61 o 
  -9   1   2     2937.49     3493.50    232.35 o 
  -7   1   2     3058.65     3280.52    111.62 o 
  -5   1   2    35439.42    36167.62    232.82 o 
  -3   1   2    11217.66    11165.15    283.59 o 
  -1   1   2    30256.64    28220.63    400.35 o 
   1   1   2    24167.82    23344.15    306.27 o 
   3   1   2    12154.51    11103.04    184.64 o 
   5   1   2    39566.21    39668.34    412.46 o 
   7   1   2     3594.68     3505.93    125.44 o 
   9   1   2     3605.35     3658.57    147.66 o 
  11   1   2     2161.85     2177.35     89.89 o 
 -12   2   2     1533.61     1676.12     89.70 o 
 -10   2   2     2264.84     2339.41     90.85 o 
  -8   2   2     6555.47     6794.18    148.96 o 
  -6   2   2     2096.05     2158.49     73.72 o 
  -4   2   2    19230.79    19339.86    193.66 o 
  -2   2   2    94487.63    99310.23   1992.62 o 
   0   2   2      271.86      330.78     92.10 o 
   2   2   2    90761.01    92070.06   1426.79 o 
   4   2   2    16353.55    16108.11    340.38 o 
   6   2   2     2322.41     2306.29    137.96 o 
   8   2   2     6712.47     6483.73     88.85 o 
  10   2   2     2384.24     2373.80    134.82 o 
  12   2   2     1575.00     1806.03     92.09 o 
 -11   3   2     8727.49     8900.48    109.87 o 
  -9   3   2     8567.78     9610.80    279.51 o 
  -7   3   2     6105.71     6642.50     95.79 o 
  -5   3   2    15011.52    15775.26    232.74 o 
  -3   3   2     5002.30     4767.14     79.56 o 
  -1   3   2    12846.82    12091.69    171.48 o 
   1   3   2    10676.50     9838.12    400.53 o 
   3   3   2     5150.73     4876.13    136.46 o 
   5   3   2    13976.82    14293.88    524.05 o 
   7   3   2     5980.37     6262.03    106.34 o 
   9   3   2     9680.74     9588.10    293.32 o 
  11   3   2     7576.57     7790.20    192.09 o 
 -10   4   2     1488.06     1646.99    117.24 o 
  -8   4   2     6824.30     7705.88    319.70 o 
  -6   4   2    16460.93    17225.63    486.96 o 
  -4   4   2     1140.99     1208.05     65.06 o 
  -2   4   2    16745.79    16085.08    174.58 o 
   0   4   2     4972.49     4494.55     96.66 o 
   2   4   2    18757.69    17983.95    635.16 o 
   4   4   2     1366.21     1282.38     77.87 o 
   6   4   2    16482.12    17004.15    207.51 o 
   8   4   2     7136.25     7363.69    183.20 o 
  10   4   2     1481.04     1507.80     77.85 o 
 -11   5   2     1757.20     1550.87     80.01 o 
  -9   5   2     2355.86     2447.46    136.41 o 
  -7   5   2     4943.46     5129.90    157.68 o 
  -5   5   2     3108.22     3103.32    123.99 o 
  -3   5   2    13319.93    13417.32    132.78 o 
  -1   5   2    39802.19    40430.95    455.37 o 
   1   5   2    35197.77    35985.12    876.86 o 
   3   5   2    15832.70    15734.09    411.36 o 
   5   5   2     3542.68     3378.96    222.97 o 
   7   5   2     4876.85     5123.29    237.68 o 
   9   5   2     2280.96     2343.40     91.09 o 
  11   5   2     1507.88     1584.77     83.44 o 
 -10   6   2     3777.06     3930.63    103.08 o 
  -8   6   2     7346.62     8032.12    248.58 o 
  -6   6   2     3551.30     3621.81     98.17 o 
  -4   6   2    17418.53    18108.60    146.64 o 
  -2   6   2     2097.05     1992.18    151.95 o 
   0   6   2     3011.70     3088.54    119.99 o 
   2   6   2     2294.12     2296.02    140.31 o 
   4   6   2    15445.54    15832.87    190.85 o 
   6   6   2     2893.56     2903.19    148.66 o 
   8   6   2     6677.28     7169.27    185.93 o 
  10   6   2     3215.11     3230.72    191.73 o 
  -9   7   2     4415.07     4627.61    154.35 o 
  -7   7   2     5407.54     5649.30    236.59 o 
  -5   7   2     4517.96     4577.52    170.69 o 
  -3   7   2     5597.69     5630.58    145.95 o 
  -1   7   2     3227.70     3507.99    118.90 o 
   1   7   2     3347.76     3324.36    102.48 o 
   3   7   2     6572.14     6722.26    103.01 o 
   5   7   2     5293.40     5315.82    202.06 o 
   7   7   2     5163.78     5323.14    267.81 o 
   9   7   2     4878.28     5094.31    181.20 o 
  -8   8   2      234.76      325.52    203.42 o 
  -6   8   2     6360.25     6438.76    236.14 o 
  -4   8   2     7229.10     7558.12    109.84 o 
  -2   8   2     5900.36     5885.90    254.16 o 
   0   8   2    20049.78    19914.56    224.97 o 
   2   8   2     7487.65     7569.98    239.75 o 
   4   8   2     6745.69     6855.42    122.71 o 
   6   8   2     7705.99     7749.37    234.57 o 
   8   8   2      264.86      429.21    129.94 o 
  -7   9   2     5126.06     5296.98    103.17 o 
  -5   9   2     2510.13     2545.29     78.43 o 
  -3   9   2     9681.91    10021.58    329.70 o 
  -1   9   2     3254.99     3287.58    287.63 o 
   1   9   2     3236.67     3421.19    107.01 o 
   3   9   2     8552.83     8841.49    268.26 o 
   5   9   2     2149.14     2228.57     80.69 o 
   7   9   2     4204.47     4391.72    151.43 o 
  -6  10   2     3292.91     3663.56    121.60 o 
  -4  10   2     1626.87     1653.40     83.25 o 
  -2  10   2     2388.14     2199.73    126.60 o 
   0  10   2      805.04      751.74     80.22 o 
   2  10   2     2279.70     2437.69    119.72 o 
   4  10   2     1338.33     1342.78     85.25 o 
   6  10   2     3663.17     3780.20    136.22 o 
  -5  11   2     1778.14     1865.32     95.11 o 
  -3  11   2     8045.80     8336.87    374.16 o 
  -1  11   2     2447.85     2624.34     86.09 o 
   1  11   2     2209.79     2179.91     72.40 o 
   3  11   2     8192.23     7887.31    213.08 o 
   5  11   2     1470.55     1414.02    129.88 o 
  -2  12   2     1754.47     1620.87    194.63 o 
   0  12   2     6666.35     6506.09    309.09 o 
   2  12   2     1380.99     1402.51     83.98 o 
   1   0   3     3520.64     3234.96    117.61 o 
   3   0   3    12821.56    12277.85    134.83 o 
   5   0   3    30257.15    30742.88    902.57 o 
   7   0   3     2575.73     2498.76     91.71 o 
   9   0   3     6444.83     6564.25    215.34 o 
  11   0   3     8305.18     7810.41    251.75 o 
 -12   1   3     1953.40     1935.02    162.29 o 
 -10   1   3     1950.99     2173.00     97.71 o 
  -8   1   3     7941.79     8221.37    112.25 o 
  -6   1   3     9714.55    10085.98    161.51 o 
  -4   1   3     4384.10     4419.45     92.09 o 
  -2   1   3    48134.49    48338.13    756.15 o 
   0   1   3     3538.48     3105.57    187.32 o 
   2   1   3    52607.91    52491.90    726.28 o 
   4   1   3     4743.98     4610.21    102.46 o 
   6   1   3    10957.88    10793.89    356.24 o 
   8   1   3     9594.88     9364.21    145.28 o 
  10   1   3     1900.81     1910.30     99.71 o 
  12   1   3     1991.39     1827.55     72.43 o 
 -11   2   3      929.53     1071.57    138.85 o 
  -9   2   3      192.29      205.07     79.49 o 
  -7   2   3     3873.68     4215.04    231.65 o 
  -5   2   3    18943.23    19651.69    189.61 o 
  -3   2   3     7683.74     7915.83    120.72 o 
  -1   2   3    54830.82    54219.12    382.49 o 
   1   2   3    46379.13    45054.23   1151.65 o 
   3   2   3     7283.20     7266.05    115.61 o 
   5   2   3    17243.53    17151.54    462.83 o 
   7   2   3     3973.45     3861.71     89.52 o 
   9   2   3      236.69      304.79     76.76 o 
  11   2   3      740.53      848.30     89.99 o 
 -12   3   3     4186.52     3642.99    245.90 o 
 -10   3   3     1353.24     1333.21     97.33 o 
  -8   3   3    11475.56    12375.57    424.03 o 
  -6   3   3     1906.80     2010.44     75.90 o 
  -4   3   3    10890.17    11416.57    362.75 o 
  -2   3   3     8119.31     7993.48     98.60 o 
   0   3   3    12834.90    12581.01    174.25 o 
   2   3   3     6886.07     6750.23    173.92 o 
   4   3   3    11442.03    11137.19    265.71 o 
   6   3   3     2278.24     2180.37    142.79 o 
   8   3   3    10995.88    11391.61    152.90 o 
  10   3   3     1079.29     1175.86     96.15 o 
  12   3   3     4474.96     4041.55    236.10 o 
 -11   4   3     4009.60     3926.60     89.73 o 
  -9   4   3     9088.95     9680.43    704.03 o 
  -7   4   3     1321.60     1338.28    100.34 o 
  -5   4   3    14087.86    15056.10    269.36 o 
  -3   4   3    10825.01    10648.18    119.40 o 
  -1   4   3     4966.81     4671.18    305.06 o 
   1   4   3     4182.36     4028.79    123.68 o 
   3   4   3    11377.34    11093.19    306.15 o 
   5   4   3    15898.99    16158.75    295.97 o 
   7   4   3     1334.77     1321.14    106.00 o 
   9   4   3     9955.83     9691.53    700.28 o 
  11   4   3     3146.02     3157.68     84.49 o 
 -10   5   3      484.47      494.26     65.84 o 
  -8   5   3     2007.06     2078.96    125.50 o 
  -6   5   3     3474.74     3618.33    100.53 o 
  -4   5   3    16244.17    16338.88    297.77 o 
  -2   5   3    16699.86    15707.35    366.83 o 
   0   5   3    30243.33    30324.69    868.13 o 
   2   5   3    19481.00    18904.21    315.19 o 
   4   5   3    13803.31    14243.39    395.31 o 
   6   5   3     3558.49     3465.33    144.54 o 
   8   5   3     1989.78     2019.10     86.48 o 
  10   5   3      533.30      676.49     82.92 o 
  -9   6   3     2087.83     2202.15     96.60 o 
  -7   6   3     9112.28     9374.18    429.09 o 
  -5   6   3     3721.68     3924.26    100.29 o 
  -3   6   3     1897.84     1974.00     83.27 o 
  -1   6   3    10062.14     9145.75    116.75 o 
   1   6   3    10506.94     9477.77    603.11 o 
   3   6   3     2300.35     2373.35    104.03 o 
   5   6   3     3305.86     3382.35     81.52 o 
   7   6   3     7773.32     8208.37    218.93 o 
   9   6   3     1921.67     2059.17    101.16 o 
 -10   7   3     2952.74     2770.68    197.39 o 
  -8   7   3     1312.73     1202.57     76.78 o 
  -6   7   3     7995.48     8252.24    212.08 o 
  -4   7   3     1170.72     1258.67     90.19 o 
  -2   7   3     4024.93     3878.75     87.87 o 
   0   7   3     2536.36     2554.50    119.30 o 
   2   7   3     3960.76     3905.33    102.83 o 
   4   7   3     1498.87     1545.09     97.15 o 
   6   7   3     8769.12     9274.41    465.54 o 
   8   7   3     1181.80     1316.19    126.79 o 
  10   7   3     3054.61     3301.76     90.32 o 
  -9   8   3     1754.29     1643.69     80.23 o 
  -7   8   3     1452.26     1523.47    149.00 o 
  -5   8   3     1889.60     2180.58     97.21 o 
  -3   8   3    10306.42    10254.20    254.39 o 
  -1   8   3     8725.76     8760.66    282.34 o 
   1   8   3     8696.90     8525.88    118.13 o 
   3   8   3    12222.80    12490.63    469.00 o 
   5   8   3     2088.19     2149.79    143.00 o 
   7   8   3     1066.24     1044.98    131.94 o 
   9   8   3     1509.63     1643.19    168.79 o 
  -8   9   3     1645.39     1742.63    124.19 o 
  -6   9   3     2285.15     2376.42     88.40 o 
  -4   9   3    10138.92    10238.54    120.82 o 
  -2   9   3      204.58      424.23    133.65 o 
   0   9   3     6443.96     6311.88    121.91 o 
   2   9   3      223.12      268.52     90.83 o 
   4   9   3     8935.61     8985.98    302.13 o 
   6   9   3     1785.90     1623.51     76.11 o 
   8   9   3     1591.03     1537.10    230.44 o 
  -7  10   3     2969.43     2812.58     84.53 o 
  -5  10   3      545.38      632.73     89.87 o 
  -3  10   3     1213.77     1439.65     80.52 o 
  -1  10   3     1755.32     1739.15     84.95 o 
   1  10   3     2092.88     1998.86     86.79 o 
   3  10   3     1199.23     1036.65     82.14 o 
   5  10   3      474.40      512.75     77.72 o 
   7  10   3     3086.20     3304.59    136.33 o 
  -4  11   3     3469.71     3540.06    101.14 o 
  -2  11   3      815.61      834.36     71.00 o 
   0  11   3     8397.55     8263.07    561.37 o 
   2  11   3      842.22      818.31     80.11 o 
   4  11   3     3621.66     3384.53     92.06 o 
  -3  12   3     4555.44     4393.48    682.78 o 
  -1  12   3     2079.39     2501.00     98.98 o 
   1  12   3     1925.83     1729.89     71.04 o 
   3  12   3     4066.25     4111.18    184.88 o 
   2   0   4     9550.36     9603.60    152.27 o 
   4   0   4    18011.95    18140.60    757.07 o 
   6   0   4    10518.62    10247.19    256.10 o 
   8   0   4     5255.93     5224.72    183.10 o 
  10   0   4     1306.25     1371.03    126.46 o 
  12   0   4     1583.61     1605.41    135.66 o 
 -11   1   4      442.77      392.87     66.31 o 
  -9   1   4     2194.14     2193.56     71.94 o 
  -7   1   4    16570.49    17471.67    145.82 o 
  -5   1   4     6874.79     6686.70    180.14 o 
  -3   1   4    26965.60    27064.60    815.90 o 
  -1   1   4      127.04      178.17    142.32 o 
   1   1   4       98.44      164.82     85.87 o 
   3   1   4    25653.48    24970.37    461.42 o 
   5   1   4     7071.92     6501.16    221.48 o 
   7   1   4    14494.42    14406.34    410.44 o 
   9   1   4     1870.20     1995.79     82.22 o 
  11   1   4      546.14      513.52     70.20 o 
 -12   2   4     1261.02     1384.23    168.16 o 
 -10   2   4     9877.76    10570.57    491.55 o 
  -8   2   4     3512.53     3725.39    103.16 o 
  -6   2   4     6193.78     6793.19    271.74 o 
  -4   2   4     9556.44     9903.83    235.55 o 
  -2   2   4    19005.29    18955.09    295.48 o 
   0   2   4     9577.85     8791.35    535.48 o 
   2   2   4    16349.29    16571.75    290.80 o 
   4   2   4    11140.53    10783.37    254.96 o 
   6   2   4     5647.56     5580.82    142.78 o 
   8   2   4     3214.54     3160.00    174.72 o 
  10   2   4    10801.82    10342.84    139.64 o 
  12   2   4     1281.49     1202.14     75.89 o 
 -11   3   4     1921.05     1855.22     99.88 o 
  -9   3   4      936.61     1082.14     77.60 o 
  -7   3   4     7661.54     7994.28    320.30 o 
  -5   3   4      809.89      759.57     94.08 o 
  -3   3   4    26630.81    26781.58    376.73 o 
  -1   3   4    23652.58    22153.80    334.03 o 
   1   3   4    29190.67    26250.25   1998.17 o 
   3   3   4    28753.57    29119.23    349.23 o 
   5   3   4      878.52      941.26     93.44 o 
   7   3   4     8500.45     8261.30    372.58 o 
   9   3   4      982.58      979.36     78.11 o 
  11   3   4     1357.70     1436.65     75.79 o 
 -10   4   4     2067.03     2208.31    180.30 o 
  -8   4   4     1098.97     1046.66     96.56 o 
  -6   4   4    20473.10    22358.29    563.55 o 
  -4   4   4     3326.45     3494.46     85.52 o 
  -2   4   4    10856.71    10529.23    107.21 o 
   0   4   4    17938.08    16525.06    448.73 o 
   2   4   4     9772.33     9268.88    307.50 o 
   4   4   4     3078.65     3051.98    175.36 o 
   6   4   4    17799.70    18382.88    404.40 o 
   8   4   4      871.82      922.83     80.09 o 
  10   4   4     2315.85     2341.46    128.54 o 
 -11   5   4     3202.40     3195.24    183.03 o 
  -9   5   4     6673.56     7080.94    462.81 o 
  -7   5   4     7203.97     7660.93    264.29 o 
  -5   5   4       44.85      135.13    113.70 o 
  -3   5   4      871.09      871.83     72.80 o 
  -1   5   4     7455.85     6967.23    125.44 o 
   1   5   4     6519.47     6253.30    120.81 o 
   3   5   4      859.09      912.57     65.63 o 
   5   5   4       73.81      142.43     74.60 o 
   7   5   4     8927.37     9231.13    124.86 o 
   9   5   4     6152.71     6235.83     98.71 o 
  11   5   4     3323.90     3216.68     87.15 o 
 -10   6   4      188.05      231.85     69.23 o 
  -8   6   4     3203.02     3175.40    214.65 o 
  -6   6   4     1937.60     1924.87     82.95 o 
  -4   6   4    18573.41    18979.45    386.33 o 
  -2   6   4     6319.61     6031.68    134.23 o 
   0   6   4    10588.46    10487.24    167.16 o 
   2   6   4     5472.46     5170.69     84.63 o 
   4   6   4    19595.66    19386.38    882.47 o 
   6   6   4     1935.46     1951.12     85.41 o 
   8   6   4     3966.62     4150.68    112.13 o 
  10   6   4      203.64      347.63     94.14 o 
  -9   7   4     4228.18     4169.69    308.62 o 
  -7   7   4      323.84      381.18     79.58 o 
  -5   7   4     8105.96     8479.21    225.71 o 
  -3   7   4     8647.76     8598.59    246.53 o 
  -1   7   4    15044.69    14898.03    153.22 o 
   1   7   4    16123.81    15227.20    145.57 o 
   3   7   4     7584.70     7551.74    203.31 o 
   5   7   4     7913.58     7896.68    442.14 o 
   7   7   4      284.28      386.49     94.64 o 
   9   7   4     3871.79     3944.20    219.76 o 
  -8   8   4     5749.68     5619.18    199.29 o 
  -6   8   4     3481.49     3660.38     90.85 o 
  -4   8   4     1055.44     1045.50     83.94 o 
  -2   8   4     3934.72     4029.97     88.94 o 
   0   8   4     5256.29     5447.26    125.09 o 
   2   8   4     2896.38     2718.75    186.84 o 
   4   8   4      920.90      938.99    117.33 o 
   6   8   4     3610.28     3639.59    275.69 o 
   8   8   4     5839.00     6099.43    200.30 o 
  -7   9   4     4143.79     3947.66    250.42 o 
  -5   9   4     5954.85     6192.17    274.93 o 
  -3   9   4      965.18      949.97     92.10 o 
  -1   9   4     1903.23     2260.20    121.35 o 
   1   9   4     2161.66     2025.68    202.42 o 
   3   9   4      946.63      957.28     91.34 o 
   5   9   4     6903.13     6799.35    278.57 o 
   7   9   4     3948.00     3880.54    216.89 o 
  -6  10   4      217.77      254.89     72.42 o 
  -4  10   4     2051.30     2321.46    106.04 o 
  -2  10   4    10434.50    10323.21    356.68 o 
   0  10   4     1308.76     1374.63    204.63 o 
   2  10   4    10145.57     9914.79    494.65 o 
   4  10   4     2377.58     2356.83    122.45 o 
   6  10   4      177.22      319.11     88.90 o 
  -5  11   4     3686.96     3676.40    153.16 o 
  -3  11   4     1668.23     1799.16     92.53 o 
  -1  11   4      462.03      423.67     80.77 o 
   1  11   4      519.68      659.32     90.25 o 
   3  11   4     1554.78     1370.20    113.00 o 
   5  11   4     2903.79     2648.84    283.57 o 
  -2  12   4     1146.91     1338.86     94.38 o 
   0  12   4     1620.44     1629.01    115.61 o 
   2  12   4     1420.72     1299.93     63.82 o 
   1   0   5    26988.12    30573.30    470.18 o 
   3   0   5    77314.51    80615.83   2187.86 o 
   5   0   5     2893.05     2773.41     99.80 o 
   7   0   5     8764.94     8978.66    265.25 o 
   9   0   5      310.84      262.86     72.11 o 
  11   0   5      535.54      478.29     65.11 o 
 -12   1   5      830.66      794.30    138.25 o 
 -10   1   5    10697.64    10823.23    492.15 o 
  -8   1   5      510.30      554.02     64.20 o 
  -6   1   5    29953.53    30741.93    796.72 o 
  -4   1   5    21577.20    21832.03   1140.95 o 
  -2   1   5     6615.94     6460.05    119.67 o 
   2   1   5     6602.06     6693.14    114.91 o 
   4   1   5    20434.01    20499.88    451.08 o 
   6   1   5    25508.30    25264.64    454.91 o 
   8   1   5      553.07      502.76     74.53 o 
  10   1   5    11070.01    10612.34    420.42 o 
  12   1   5      873.42      722.29    102.11 o 
 -11   2   5     2805.93     2756.35    233.20 o 
  -9   2   5     6206.02     6126.66    254.46 o 
  -7   2   5    20170.40    21755.34    982.90 o 
  -5   2   5     1149.03     1193.37     80.23 o 
  -3   2   5    17648.78    17228.32    160.41 o 
  -1   2   5     6694.77     6395.20    231.20 o 
   1   2   5     6559.78     6103.86    217.11 o 
   3   2   5    18931.10    18004.24    512.05 o 
   5   2   5     1480.95     1572.98     96.38 o 
   7   2   5    22070.28    21461.25    399.11 o 
   9   2   5     5868.99     5454.08    152.60 o 
  11   2   5     3535.28     3369.96    112.17 o 
 -10   3   5     2991.05     3143.68    349.83 o 
  -8   3   5     2441.51     2600.80    153.85 o 
  -6   3   5     8173.86     8589.54    374.95 o 
  -4   3   5    21755.32    21756.45    170.88 o 
  -2   3   5    17584.19    16649.86    200.89 o 
   0   3   5    76958.86    74171.69   2700.38 o 
   2   3   5    19011.94    18584.70    533.86 o 
   4   3   5    25609.67    24309.48    714.26 o 
   6   3   5     6994.64     6904.87    304.42 o 
   8   3   5     2449.68     2394.51    114.97 o 
  10   3   5     3397.75     3257.53    149.44 o 
 -11   4   5     1571.47     1887.56    261.90 o 
  -9   4   5     6819.05     7093.61    412.32 o 
  -7   4   5     7919.09     7764.29    339.96 o 
  -5   4   5     6772.57     6976.67    246.34 o 
  -3   4   5    25176.26    24947.83    638.68 o 
  -1   4   5    19126.15    18589.08    595.03 o 
   1   4   5    22947.92    22257.20   1095.82 o 
   3   4   5    22144.30    22512.56    516.78 o 
   5   4   5     5920.53     5961.07    214.84 o 
   7   4   5     6483.67     6610.76    190.39 o 
   9   4   5     6057.31     6536.68     99.98 o 
  11   4   5     1600.68     1568.62    101.82 o 
 -10   5   5     7474.64     7748.10    645.02 o 
  -8   5   5     7122.60     7200.86    318.76 o 
  -6   5   5     6845.90     7052.35    158.88 o 
  -4   5   5     6211.17     6105.09     83.87 o 
  -2   5   5     1227.43     1315.10    104.41 o 
   0   5   5     2916.99     2743.96    284.87 o 
   2   5   5     1440.34     1420.22     83.32 o 
   4   5   5     6457.93     6552.39    342.30 o 
   6   5   5     5713.89     5878.21    106.08 o 
   8   5   5     8306.98     8379.57    121.89 o 
  10   5   5     8074.65     8063.11    112.33 o 
  -9   6   5     3353.17     3515.56    286.04 o 
  -7   6   5     8351.15     8409.79    286.85 o 
  -5   6   5     5932.38     5986.98     85.03 o 
  -3   6   5     7509.09     7736.52    231.68 o 
  -1   6   5    26658.22    25486.09    517.04 o 
   1   6   5    28700.94    25163.75    606.19 o 
   3   6   5     7505.51     7457.05    318.55 o 
   5   6   5     6604.39     6942.57    345.13 o 
   7   6   5    10002.42    10598.10    251.88 o 
   9   6   5     2836.53     2908.35    134.78 o 
  -8   7   5     2599.37     2867.44     94.18 o 
  -6   7   5     9445.57     9936.63    134.37 o 
  -4   7   5     7234.08     7287.42    110.55 o 
  -2   7   5    22971.51    22139.77    951.27 o 
   0   7   5     8798.11     8599.82    487.46 o 
   2   7   5    19354.28    18397.53    515.52 o 
   4   7   5     7110.77     6558.63    212.23 o 
   6   7   5     8766.91     9615.69    535.27 o 
   8   7   5     2550.33     2492.10    103.24 o 
  -9   8   5     5066.97     5038.23    340.46 o 
  -7   8   5     2428.69     2425.04    123.63 o 
  -5   8   5     7552.66     7435.52    225.50 o 
  -3   8   5     2454.35     2391.68    140.67 o 
  -1   8   5      484.10      491.57     91.89 o 
   1   8   5      580.56      718.90    112.90 o 
   3   8   5     2467.76     2580.03     96.74 o 
   5   8   5     7762.18     7091.87    570.57 o 
   7   8   5     2722.81     2852.13    334.92 o 
   9   8   5     4229.80     4868.74    300.21 o 
  -8   9   5     4419.37     4195.04    107.37 o 
  -6   9   5     2915.81     2846.41     80.45 o 
  -4   9   5     5930.10     6047.49     97.47 o 
  -2   9   5     6146.54     5998.02    183.08 o 
   0   9   5      315.72      242.26     94.84 o 
   2   9   5     5928.38     5486.55    236.38 o 
   4   9   5     7004.83     7099.93    267.41 o 
   6   9   5     3254.75     3111.34    388.00 o 
   8   9   5     4850.36     4810.11    128.54 o 
  -5  10   5     7796.41     7845.77    102.93 o 
  -3  10   5     3352.59     3378.19    176.80 o 
  -1  10   5    10751.95    10381.86    133.26 o 
   1  10   5    10964.87    10573.42    651.09 o 
   3  10   5     3050.54     3068.94    191.42 o 
   5  10   5     7794.85     7325.70    293.94 o 
  -4  11   5     1788.42     2063.21     83.64 o 
  -2  11   5     3236.41     3350.48    363.16 o 
   0  11   5      548.22      516.06     95.77 o 
   2  11   5     3066.32     2906.32    259.54 o 
   4  11   5     1394.83     1341.00     88.43 o 
  -1  12   5      819.45      885.47     82.13 o 
   1  12   5      869.05      852.00     70.52 o 
   2   0   6     3754.44     3639.66    111.30 o 
   4   0   6    16102.24    15593.55    566.04 o 
   6   0   6     2797.78     2835.82    145.83 o 
   8   0   6     9101.13     9103.16    377.56 o 
  10   0   6      208.80      206.36     85.76 o 
 -11   1   6      489.86      573.83     84.46 o 
  -9   1   6     1717.27     1537.20     67.84 o 
  -7   1   6     4442.38     4291.29    193.26 o 
  -5   1   6    10014.81    10198.03    140.17 o 
  -3   1   6    17495.80    17152.58    397.43 o 
  -1   1   6    11800.59    11540.11    260.96 o 
   1   1   6    11777.17    11331.85    882.10 o 
   3   1   6    15704.53    15477.23    324.75 o 
   5   1   6    11599.18    11463.98    570.05 o 
   7   1   6     4407.30     4154.43     88.23 o 
   9   1   6     1789.78     1890.09    156.93 o 
  11   1   6      430.19      471.41     60.01 o 
 -10   2   6     5064.48     5070.41    467.06 o 
  -8   2   6     4732.62     4918.85    240.98 o 
  -6   2   6     2060.32     2271.22     99.20 o 
  -4   2   6     7845.34     7786.79    237.36 o 
  -2   2   6     6755.97     6246.53    125.12 o 
   0   2   6     3710.88     3853.18    257.39 o 
   2   2   6     5434.52     5323.72    151.24 o 
   4   2   6     7779.42     7792.92    138.85 o 
   6   2   6     1637.56     1505.70     97.77 o 
   8   2   6     4036.09     4148.50    213.65 o 
  10   2   6     5908.03     5691.85    269.14 o 
 -11   3   6     2423.43     2484.67    309.10 o 
  -9   3   6      636.82      911.64    137.65 o 
  -7   3   6     2669.37     2654.73    115.04 o 
  -5   3   6     3840.95     3922.17     83.80 o 
  -3   3   6     8575.40     8729.32    259.77 o 
  -1   3   6    15056.58    14112.03    320.12 o 
   1   3   6    18226.75    16909.81    306.65 o 
   3   3   6     8552.71     8595.78    335.10 o 
   5   3   6     3695.15     3688.99    139.79 o 
   7   3   6     2813.40     2655.01    102.04 o 
   9   3   6      585.70      637.03     76.56 o 
  11   3   6     2053.53     1769.36     90.50 o 
 -10   4   6      853.39      973.41    209.80 o 
  -8   4   6      665.09      755.17     80.30 o 
  -6   4   6    15699.47    16567.50    497.52 o 
  -4   4   6     2117.17     2279.09    123.53 o 
  -2   4   6     7559.07     6974.18    225.32 o 
   0   4   6    16098.73    14863.76    195.54 o 
   2   4   6     8003.75     8122.53    494.62 o 
   4   4   6     1775.68     1680.22     82.44 o 
   6   4   6    15449.29    15192.31    408.33 o 
   8   4   6      718.44      844.93     93.36 o 
  10   4   6      986.51     1033.44     94.11 o 
  -9   5   6     5440.15     5755.10    478.35 o 
  -7   5   6     2239.04     2252.77     82.39 o 
  -5   5   6      919.68     1057.24     93.08 o 
  -3   5   6     3612.42     3711.94     75.88 o 
  -1   5   6    11148.52    10379.15    445.97 o 
   1   5   6    10485.19     9971.97    560.57 o 
   3   5   6     3906.77     4182.71    369.88 o 
   5   5   6      915.64      940.96     81.39 o 
   7   5   6     2735.79     2751.96    106.80 o 
   9   5   6     4857.15     5051.53    190.00 o 
 -10   6   6      545.12      581.85     76.03 o 
  -8   6   6     1263.11     1405.08    119.54 o 
  -6   6   6       87.51      239.07     93.07 o 
  -4   6   6    15766.17    15705.28    494.61 o 
  -2   6   6     1852.09     1866.22    148.95 o 
   0   6   6     2796.04     2703.12    149.16 o 
   2   6   6     1830.10     1770.85     96.91 o 
   4   6   6    15419.60    14865.28    426.70 o 
   6   6   6      109.31      141.25    104.04 o 
   8   6   6     1448.96     1370.86     98.05 o 
  10   6   6      478.36      508.90     97.43 o 
  -9   7   6     4157.32     3910.87    205.14 o 
  -7   7   6      170.61      296.06     72.69 o 
  -5   7   6     2474.41     2467.14     93.35 o 
  -3   7   6     2854.64     2933.79     88.48 o 
  -1   7   6     4065.64     3927.29    247.64 o 
   1   7   6     4812.00     4404.84    112.86 o 
   3   7   6     2691.20     2643.11     89.64 o 
   5   7   6     2488.35     2309.76    211.90 o 
   7   7   6       83.33      201.74     84.61 o 
   9   7   6     4310.33     4543.57    256.56 o 
  -8   8   6     1096.12     1087.48    106.12 o 
  -6   8   6     1388.00     1411.72     97.22 o 
  -4   8   6      711.41      707.40    148.95 o 
  -2   8   6     4214.92     4187.15     99.75 o 
   0   8   6     9098.84     8578.74    252.30 o 
   2   8   6     4561.69     4296.56     96.94 o 
   4   8   6      686.73      630.07     96.53 o 
   6   8   6     1293.50     1194.53    127.48 o 
   8   8   6     1076.16     1149.96    125.01 o 
  -7   9   6     4428.63     4252.52    128.19 o 
  -5   9   6     4711.00     4565.90     92.57 o 
  -3   9   6      612.37      628.69     85.38 o 
  -1   9   6     1788.23     1391.31     89.31 o 
   1   9   6     1687.01     1565.15    195.60 o 
   3   9   6      626.83      812.94     92.04 o 
   5   9   6     5624.37     5230.07    125.91 o 
   7   9   6     4009.67     4173.17    267.03 o 
  -6  10   6      487.69      608.65     63.50 o 
  -4  10   6      917.83     1010.63     96.49 o 
  -2  10   6     5653.32     5902.65    413.09 o 
   0  10   6      214.38      438.59     94.58 o 
   2  10   6     5306.24     4734.02    243.80 o 
   4  10   6      915.25      871.18     76.55 o 
   6  10   6      540.76      563.58     94.92 o 
  -3  11   6     2095.32     2173.86    110.43 o 
  -1  11   6      435.28      424.29     80.63 o 
   1  11   6      488.74      579.75     85.98 o 
   3  11   6     2355.17     2219.86    148.68 o 
   1   0   7     4426.85     4621.70    194.24 o 
   3   0   7     2742.98     2784.43    175.89 o 
   5   0   7     4208.14     3965.26     96.71 o 
   7   0   7     3789.77     3927.64     92.89 o 
   9   0   7    10344.29     9949.12    815.74 o 
  11   0   7     8490.45     8085.46   1011.99 o 
 -10   1   7       93.75      139.06     85.10 o 
  -8   1   7    11414.67    11645.26    271.32 o 
  -6   1   7     6033.81     5757.60    103.60 o 
  -4   1   7     9463.38     9565.72    141.45 o 
  -2   1   7    37268.61    37822.59    551.89 o 
   2   1   7    38715.35    40358.05   2620.80 o 
   4   1   7    11266.62    11305.54    151.60 o 
   6   1   7     6225.20     5943.23     94.39 o 
   8   1   7    12101.55    11144.67    268.75 o 
  10   1   7      138.27      109.43     71.62 o 
 -11   2   7     1609.79     1419.74    192.75 o 
  -9   2   7     1167.84     1043.44     76.74 o 
  -7   2   7     4096.11     4081.86     93.25 o 
  -5   2   7    21094.78    21617.16    629.45 o 
  -3   2   7     3221.22     3248.26    113.76 o 
  -1   2   7    39346.08    38332.74    566.01 o 
   1   2   7    36635.52    36128.58    584.37 o 
   3   2   7     3182.91     3188.33    109.96 o 
   5   2   7    20423.72    20404.05    277.74 o 
   7   2   7     4116.34     4055.24    146.14 o 
   9   2   7      929.20     1000.56    188.57 o 
  11   2   7     1401.11     1455.17    213.67 o 
 -10   3   7     1781.85     1744.17    242.75 o 
  -8   3   7    15371.24    15506.67   1286.83 o 
  -6   3   7     2839.80     2748.13     75.73 o 
  -4   3   7     9486.19     9586.63    363.72 o 
  -2   3   7     3059.02     2784.90    132.39 o 
   0   3   7     2738.12     2639.94    199.15 o 
   2   3   7     3317.67     3199.64    125.67 o 
   4   3   7     8219.29     7964.59    255.44 o 
   6   3   7     3219.95     3234.24     86.62 o 
   8   3   7    13773.69    13233.50    619.55 o 
  10   3   7     1635.13     1694.75    116.31 o 
  -9   4   7     4801.72     5034.58    495.76 o 
  -7   4   7     2954.72     2874.06     84.87 o 
  -5   4   7    18694.34    18983.42    169.95 o 
  -3   4   7     8305.53     8024.96    150.74 o 
  -1   4   7    10450.92     9140.54    402.50 o 
   1   4   7    10264.67    10507.38    262.38 o 
   3   4   7     9355.50     9590.57    160.85 o 
   5   4   7    21603.59    21880.72    619.96 o 
   7   4   7     3080.33     2898.64    106.59 o 
   9   4   7     5607.00     5456.98    190.33 o 
 -10   5   7      412.28      443.20     82.82 o 
  -8   5   7      294.21      324.94     67.52 o 
  -6   5   7     6972.88     6830.92    274.32 o 
  -4   5   7    21344.83    21583.51   1231.10 o 
  -2   5   7    20554.81    19225.24    258.34 o 
   0   5   7     4230.34     4105.82    145.34 o 
   2   5   7    20962.65    20268.89    211.75 o 
   4   5   7    18910.53    19003.36   1083.90 o 
   6   5   7     7938.52     8146.10    182.13 o 
   8   5   7      349.00      362.18    121.79 o 
  10   5   7      480.30      555.88     68.21 o 
  -9   6   7     2534.23     2466.34    169.75 o 
  -7   6   7     6784.33     7022.96    490.31 o 
  -5   6   7     8060.32     8855.95    200.04 o 
  -3   6   7     3076.88     3019.39    108.14 o 
  -1   6   7     6535.52     6134.79    184.11 o 
   1   6   7     5792.43     5300.75    135.90 o 
   3   6   7     2943.19     2849.15    126.82 o 
   5   6   7     6872.49     7204.32    587.69 o 
   7   6   7     6243.77     6467.91    335.13 o 
   9   6   7     2751.99     2855.49    171.80 o 
  -8   7   7     1386.52     1437.30     81.35 o 
  -6   7   7     5978.77     6104.74    281.04 o 
  -4   7   7     3343.75     3281.86    118.39 o 
  -2   7   7     4185.81     4089.54    134.71 o 
   0   7   7     3812.63     3745.35    135.71 o 
   2   7   7     4031.76     3813.03    119.70 o 
   4   7   7     2715.05     2366.67    203.70 o 
   6   7   7     7100.40     7630.73    569.55 o 
   8   7   7     1482.05     1588.07    235.19 o 
  -7   8   7     1528.11     1589.71     87.96 o 
  -5   8   7      281.13      276.44     92.97 o 
  -3   8   7    13885.21    13888.14    316.84 o 
  -1   8   7    12086.70    10899.03    143.15 o 
   1   8   7    11408.10    10778.61    682.11 o 
   3   8   7    15290.37    14278.23    486.70 o 
   5   8   7      373.24      474.89     96.59 o 
   7   8   7     1347.31     1382.26    195.26 o 
  -6   9   7     2889.54     2974.78    336.88 o 
  -4   9   7     5459.28     5390.57    161.11 o 
  -2   9   7     1115.40     1155.92     82.73 o 
   0   9   7    10344.99     9724.10    151.93 o 
   2   9   7     1001.85      935.07     72.14 o 
   4   9   7     4915.33     4640.62    764.47 o 
   6   9   7     2385.71     2305.80    371.96 o 
  -5  10   7      447.52      435.37     96.86 o 
  -3  10   7     1550.76     1489.31    144.26 o 
  -1  10   7      108.29      176.74     95.74 o 
   1  10   7      125.50      253.70    117.08 o 
   3  10   7     1838.30     1711.26    115.42 o 
   5  10   7      453.92      498.08    147.03 o 
  -2  11   7     1384.36     1357.79    120.61 o 
   0  11   7     8490.94     7784.29    382.16 o 
   2  11   7     1625.79     1448.00     80.00 o 
   2   0   8     1132.12     1150.68    104.17 o 
   4   0   8     2131.04     2156.77    112.28 o 
   6   0   8      363.30      338.82     67.22 o 
   8   0   8    11727.80    11719.87    368.81 o 
  10   0   8      695.37      808.21     92.30 o 
 -11   1   8      929.15      911.01     70.31 o 
  -9   1   8     1859.60     1954.03     83.54 o 
  -7   1   8     1690.54     1529.07    104.67 o 
  -5   1   8    10787.42    10484.34    135.68 o 
  -3   1   8     8155.58     7890.28    599.57 o 
  -1   1   8    16381.33    18235.54    362.91 o 
   1   1   8    15842.42    16481.94    753.66 o 
   3   1   8     7801.74     7883.66    268.54 o 
   5   1   8    12500.09    12468.69    344.56 o 
   7   1   8     1292.16     1330.06    101.54 o 
   9   1   8     2023.75     2075.56    126.32 o 
  11   1   8      822.28      809.25     90.88 o 
 -10   2   8     2971.76     3101.75     96.49 o 
  -8   2   8     6992.27     6746.00    334.19 o 
  -6   2   8     1571.59     1575.62     99.52 o 
  -4   2   8     6494.77     6533.76    109.16 o 
  -2   2   8    22264.13    21904.65    330.85 o 
   0   2   8     1151.79     1418.52    223.59 o 
   2   2   8    24228.45    25441.09    969.46 o 
   4   2   8     6087.03     5953.22    107.95 o 
   6   2   8     1375.34     1335.03    133.91 o 
   8   2   8     6414.75     6216.77    395.41 o 
  10   2   8     3207.33     2903.45    379.83 o 
  -9   3   8     1745.35     1845.60     82.06 o 
  -7   3   8     3349.92     3511.99    106.05 o 
  -5   3   8     8351.90     8366.76    431.61 o 
  -3   3   8     3177.88     3195.66    199.70 o 
  -1   3   8     7653.65     7084.61    246.32 o 
   1   3   8     8134.99     8298.65    428.40 o 
   3   3   8     2930.33     3004.35    110.00 o 
   5   3   8     8103.68     8130.38    145.27 o 
   7   3   8     2663.91     2639.25    162.39 o 
   9   3   8     1840.86     1770.59    178.79 o 
 -10   4   8       49.84      107.83     91.12 o 
  -8   4   8     1478.68     1520.54    100.96 o 
  -6   4   8    13512.25    13488.59    590.96 o 
  -4   4   8     2701.72     2746.59     96.29 o 
  -2   4   8     5919.14     5528.64    471.58 o 
   0   4   8     2133.38     2093.72    207.67 o 
   2   4   8     6719.37     6965.90    151.42 o 
   4   4   8     2212.99     2303.82     99.65 o 
   6   4   8    14688.02    14110.11    383.79 o 
   8   4   8     1683.92     1541.97    168.72 o 
  10   4   8       38.01       26.84     89.56 o 
  -9   5   8     3140.36     3096.38    325.97 o 
  -7   5   8     1433.96     1528.76    119.03 o 
  -5   5   8     3007.98     3125.80    100.52 o 
  -3   5   8     8053.38     8056.17    307.41 o 
  -1   5   8    12538.37    11386.15    177.63 o 
   1   5   8    10794.11    10121.95    211.18 o 
   3   5   8     8378.48     8248.11    267.28 o 
   5   5   8     3056.76     3156.81    165.90 o 
   7   5   8     1203.93     1179.18    132.12 o 
   9   5   8     2609.17     2730.07    186.92 o 
  -8   6   8     1258.97     1531.11    260.35 o 
  -6   6   8     1609.03     1642.72     93.84 o 
  -4   6   8    14493.60    15299.18    861.62 o 
  -2   6   8     1440.99     1238.10    108.21 o 
   0   6   8      361.07      327.04    107.66 o 
   2   6   8     1478.72     1282.94    122.00 o 
   4   6   8    13651.14    13140.19    734.13 o 
   6   6   8     1434.22     1378.84    102.87 o 
   8   6   8     1182.35     1348.20     99.38 o 
  -7   7   8     1445.90     1508.93     79.24 o 
  -5   7   8     1443.94     1373.56     90.51 o 
  -3   7   8     2987.89     3058.18    177.45 o 
  -1   7   8     1465.36     1571.89    211.34 o 
   1   7   8     1489.90     1298.03    248.20 o 
   3   7   8     2947.69     2691.06    112.99 o 
   5   7   8     1191.09     1085.08    179.55 o 
   7   7   8     1955.00     1881.76    178.19 o 
  -8   8   8      482.83      426.69    239.30 o 
  -6   8   8     1162.61     1121.72     95.13 o 
  -4   8   8     1543.85     1675.59    122.29 o 
  -2   8   8     6417.71     6022.09    278.40 o 
   0   8   8    11685.76    11467.98    163.21 o 
   2   8   8     7017.97     6189.21    179.59 o 
   4   8   8     1552.06     1590.22    125.43 o 
   6   8   8     1305.53     1122.12     99.79 o 
   8   8   8      478.48      780.38    224.17 o 
  -5   9   8     2791.39     2671.03    192.87 o 
  -3   9   8     1737.82     1587.14    106.72 o 
  -1   9   8     2162.09     1979.01    104.70 o 
   1   9   8     1747.01     1660.25    187.19 o 
   3   9   8     1855.54     1600.15    144.75 o 
   5   9   8     2931.68     2924.76    394.13 o 
  -4  10   8       50.96      105.15     74.24 o 
  -2  10   8     3408.02     3433.67    294.55 o 
   0  10   8      706.40     1036.78    364.03 o 
   2  10   8     2804.17     2485.22     98.56 o 
   4  10   8       39.23       53.20    114.83 o 
  -1  11   8      841.18      833.89    254.71 o 
   1  11   8      895.07      923.67    165.80 o 
   1   0   9    12533.11    14196.27    307.20 o 
   3   0   9    42830.30    45461.55   1367.55 o 
   5   0   9     2366.29     2320.51     75.85 o 
   7   0   9     6300.77     6361.58    119.62 o 
   9   0   9      161.49      216.99    121.70 o 
 -10   1   9     6959.87     6772.61    357.90 o 
  -8   1   9     1284.35     1291.57    133.16 o 
  -6   1   9    16209.25    16267.22    190.53 o 
  -4   1   9    10035.83    10054.88    401.01 o 
  -2   1   9     6604.81     6487.55    121.60 o 
   0   1   9    12478.56    14716.14    352.04 o 
   2   1   9     7040.73     7213.98    427.11 o 
   4   1   9     9464.04     9681.19    183.30 o 
   6   1   9    14589.49    15071.76    484.15 o 
   8   1   9      986.58      936.65    102.06 o 
  10   1   9     6928.93     6809.94    451.73 o 
  -9   2   9     3840.35     4168.54    108.14 o 
  -7   2   9     8956.44     8798.78    133.63 o 
  -5   2   9     1369.19     1213.55     84.05 o 
  -3   2   9     6849.99     6924.90    307.42 o 
  -1   2   9     6762.12     6262.49    219.27 o 
   1   2   9     6823.32     6934.86    229.65 o 
   3   2   9     5764.99     5912.88    139.60 o 
   5   2   9     1082.36     1103.62    106.38 o 
   7   2   9    11373.32    11182.49    151.44 o 
   9   2   9     3908.11     3956.70    178.48 o 
 -10   3   9     1250.07      962.29    421.67 o 
  -8   3   9     1577.12     1517.76     71.76 o 
  -6   3   9     5502.43     5804.78    322.04 o 
  -4   3   9    11513.23    11093.72    137.85 o 
  -2   3   9     6717.14     6244.11    219.31 o 
   0   3   9    43093.59    42692.75   2612.53 o 
   2   3   9     5833.51     5593.95    126.65 o 
   4   3   9    12372.27    12053.06    316.97 o 
   6   3   9     5701.13     5703.07    282.55 o 
   8   3   9     1375.91     1418.10    170.00 o 
  10   3   9     1446.18     1445.29    193.48 o 
  -9   4   9     5198.73     5443.98    158.55 o 
  -7   4   9     3257.81     3451.92    113.35 o 
  -5   4   9     4954.67     4958.95    397.03 o 
  -3   4   9    13161.50    14088.09    458.70 o 
   1   4   9    10001.88     9594.27    270.07 o 
   3   4   9    10828.30    10588.60    255.55 o 
   5   4   9     4979.45     4879.82     99.93 o 
   7   4   9     3519.55     3124.43    176.70 o 
   9   4   9     4418.58     4110.51    469.76 o 
  -8   5   9     3635.36     3789.68    377.03 o 
  -6   5   9     4814.37     4981.26    240.01 o 
  -4   5   9     4826.59     5150.64    329.03 o 
  -2   5   9     1447.21     1271.74    211.02 o 
   0   5   9     2373.48     2292.23    208.77 o 
   2   5   9      995.60      922.05    123.73 o 
   4   5   9     5164.59     5004.79    343.49 o 
   6   5   9     4316.87     4095.76    255.65 o 
   8   5   9     3646.09     3419.60    402.91 o 
  -9   6   9     1264.39     1281.26    162.43 o 
  -7   6   9     4490.37     4388.90    282.68 o 
  -5   6   9     4192.86     4029.08    233.67 o 
  -3   6   9     5049.17     5017.38    252.22 o 
  -1   6   9    14062.17    13018.37    940.39 o 
   1   6   9    16794.27    16852.95    313.26 o 
   3   6   9     6246.85     6059.96    335.19 o 
   5   6   9     4945.65     4776.59    566.56 o 
   7   6   9     4762.32     4940.41    329.20 o 
   9   6   9     1044.82     1150.25    198.59 o 
  -8   7   9     1619.02     1705.61    171.05 o 
  -6   7   9     5130.52     5130.64    374.23 o 
  -4   7   9     3131.52     3238.60    342.33 o 
  -2   7   9    10240.74     9840.63    409.11 o 
   0   7   9     6274.89     5913.52    221.08 o 
   2   7   9     9964.88     8434.95   1023.84 o 
   4   7   9     3701.79     3527.24    310.43 o 
   6   7   9     4204.34     4165.24    529.92 o 
   8   7   9     1436.11     1561.69    188.80 o 
  -7   8   9     1563.96     1707.85    191.47 o 
  -5   8   9     3969.22     4045.00    396.37 o 
  -3   8   9     1489.40     1439.38    127.74 o 
  -1   8   9     1253.84     1487.48    137.77 o 
   1   8   9     1003.04      979.07    297.45 o 
   3   8   9     1430.26     1511.67    125.71 o 
   5   8   9     3382.92     2753.44    407.92 o 
   7   8   9     1481.83     1403.80    122.65 o 
  -6   9   9     1099.74      913.12    115.23 o 
  -4   9   9     4566.26     4143.40     99.85 o 
  -2   9   9     3917.54     3981.22    177.38 o 
   0   9   9      165.50       89.69    170.59 o 
   2   9   9     3855.91     3420.54    236.09 o 
   4   9   9     5024.20     4661.86    231.00 o 
   6   9   9     1202.11     1050.45     85.78 o 
  -3  10   9     1411.33     1731.83    216.45 o 
  -1  10   9     6970.16     6224.67    145.04 o 
   1  10   9     6966.67     6239.25    227.77 o 
   3  10   9     1263.58      942.95     79.96 o 
   2   0  10     8379.14     8822.04    241.77 o 
   4   0  10    13062.00    13710.90    183.70 o 
   6   0  10     8205.21     8310.79    197.98 o 
   8   0  10     1739.39     1640.12    120.76 o 
  10   0  10     3653.89     3308.65    197.67 o 
  -9   1  10     2824.52     2583.54     83.25 o 
  -7   1  10    12256.90    11957.15    357.23 o 
  -5   1  10     2644.96     2529.51     85.67 o 
  -3   1  10    21530.53    22581.15    546.13 o 
  -1   1  10     1926.23     2051.20    186.69 o 
   1   1  10     1787.65     1852.34    115.04 o 
   3   1  10    18471.81    19188.76    227.27 o 
   5   1  10     2649.71     2613.64    115.40 o 
   7   1  10    11323.07    11709.45    369.78 o 
   9   1  10     2587.75     2502.56     90.76 o 
 -10   2  10     8137.89     8142.33    313.91 o 
  -8   2  10     2900.67     3048.24    106.97 o 
  -6   2  10     6957.11     7093.49    149.83 o 
  -4   2  10     7627.48     7498.22    225.12 o 
  -2   2  10     1837.33     1849.53    108.19 o 
   0   2  10     8404.49     8394.57    277.96 o 
   2   2  10     2363.31     2416.63    116.64 o 
   4   2  10     8106.33     8222.68    314.06 o 
   6   2  10     7953.57     7626.58    433.06 o 
   8   2  10     3689.59     4007.76    195.69 o 
  10   2  10     8177.72     7919.62    552.74 o 
  -9   3  10     1292.44     1115.33    117.93 o 
  -7   3  10     6683.44     6704.49    123.86 o 
  -5   3  10     2294.74     2334.11    105.20 o 
  -3   3  10    19140.24    19260.43   1149.57 o 
  -1   3  10    19810.54    19728.62    391.82 o 
   1   3  10    20095.83    22676.03   1394.63 o 
   3   3  10    17583.12    18246.48    436.19 o 
   5   3  10     2538.65     2678.11    115.78 o 
   7   3  10     8017.23     7809.50    674.92 o 
   9   3  10     1053.84     1035.22    192.88 o 
  -8   4  10     1056.64     1027.75     80.11 o 
  -6   4  10    12753.09    13508.63    335.81 o 
  -4   4  10     6202.86     6116.83    135.32 o 
  -2   4  10     8845.40     8628.84    274.33 o 
   2   4  10     6982.48     5940.24    186.96 o 
   4   4  10     6214.97     5577.59    120.43 o 
   6   4  10    12326.17    11970.98    460.86 o 
   8   4  10     1041.58     1139.67     99.18 o 
  -9   5  10     4818.12     5039.96    213.52 o 
  -7   5  10     7057.79     7150.26    114.57 o 
  -5   5  10      237.06      281.17     94.10 o 
  -3   5  10     2501.90     2627.86    121.39 o 
   1   5  10     2711.54     2872.43    243.57 o 
   3   5  10     2326.26     2208.91    296.04 o 
   5   5  10      327.65      416.95    103.44 o 
   7   5  10     7289.52     6873.77    723.98 o 
   9   5  10     4166.15     3743.49    527.13 o 
  -8   6  10     3097.19     2874.54    282.78 o 
  -6   6  10     2840.48     2793.62    211.94 o 
  -4   6  10    11093.85    11284.47    863.66 o 
  -2   6  10     7257.67     6260.09    257.44 o 
   0   6  10     8196.28     7697.50    195.44 o 
   2   6  10     7584.71     7209.91    377.11 o 
   4   6  10    14182.07    13139.09    193.48 o 
   6   6  10     2374.57     2212.23    221.00 o 
   8   6  10     3071.24     2759.73    413.90 o 
  -7   7  10      699.51      697.53     88.47 o 
  -5   7  10     7858.39     7829.02    344.21 o 
  -3   7  10     7534.99     7929.91    996.15 o 
  -1   7  10    10770.72     9658.91    912.49 o 
   1   7  10    12743.36    12375.14    271.74 o 
   3   7  10     7127.66     6452.42    435.39 o 
   5   7  10     6621.89     5715.06    394.95 o 
   7   7  10      578.53      506.58     88.68 o 
  -6   8  10     3523.42     3320.67    525.47 o 
  -4   8  10     1004.94     1173.75    230.66 o 
  -2   8  10     3373.85     3144.23    262.72 o 
   0   8  10     1765.90     1639.63    117.73 o 
   2   8  10     3174.41     2555.46    381.59 o 
   4   8  10     1102.66      791.24    121.37 o 
   6   8  10     2706.15     2440.37    127.52 o 
  -5   9  10     4349.76     3929.74    752.11 o 
  -3   9  10     1146.46     1013.58    102.18 o 
  -1   9  10     2596.73     2345.05    115.90 o 
   1   9  10     2823.51     2594.18    197.09 o 
   3   9  10     1187.61      971.48    116.84 o 
   5   9  10     4652.08     3992.80    105.76 o 
  -2  10  10     8436.59     8016.98    805.05 o 
   0  10  10     3679.38     3162.43    190.31 o 
   2  10  10     7857.68     6294.30    776.22 o 
   1   0  11     1246.72     1560.63    197.93 o 
   3   0  11     6507.39     7127.40    304.76 o 
   5   0  11     7118.09     6943.30    126.05 o 
   7   0  11      175.71      273.18     98.48 o 
   9   0  11     1100.26     1106.34     76.27 o 
  -8   1  11     3163.73     3075.94    106.01 o 
  -6   1  11     2978.36     3013.74    106.25 o 
  -4   1  11     2231.50     2089.01    115.25 o 
  -2   1  11     8342.79     8575.91    302.03 o 
   0   1  11     1274.03     1443.84    205.85 o 
   2   1  11    10856.32    12355.98    456.84 o 
   4   1  11     2454.85     2300.19     99.08 o 
   6   1  11     2548.95     2761.58    142.09 o 
   8   1  11     3089.56     3188.33    109.98 o 
  -9   2  11      540.06      660.71    115.84 o 
  -7   2  11     2945.85     2819.96    100.85 o 
  -5   2  11     6983.68     7323.85    325.53 o 
  -3   2  11     2938.26     2914.29    118.31 o 
  -1   2  11     9362.01    10534.83    299.62 o 
   1   2  11     9647.94    10104.85    432.48 o 
   3   2  11     3219.12     3396.92    123.16 o 
   5   2  11     6215.19     6988.67    139.87 o 
   7   2  11     3380.87     3352.33    114.26 o 
   9   2  11      525.45      480.95    103.03 o 
  -8   3  11     3935.85     3862.66    379.06 o 
  -6   3  11     2856.85     3045.31    122.50 o 
  -4   3  11     7288.48     7280.70    240.58 o 
  -2   3  11     3146.61     3094.19    199.74 o 
   0   3  11     6475.41     7171.74    416.22 o 
   2   3  11     3025.49     2993.05    213.40 o 
   4   3  11     7323.40     7532.27    145.66 o 
   6   3  11     2557.73     2477.84    142.89 o 
   8   3  11     3210.42     3286.54    419.09 o 
  -9   4  11     3276.10     3006.60    129.32 o 
  -7   4  11      425.69      485.66     97.98 o 
  -5   4  11     3045.47     2839.04     90.04 o 
  -3   4  11     7902.90     8529.71    356.44 o 
   3   4  11     6802.56     6594.39    182.78 o 
   5   4  11     3799.05     3642.40    221.02 o 
   7   4  11      647.29      623.95     85.46 o 
   9   4  11     3572.03     3442.00    222.37 o 
  -8   5  11     1046.32     1149.25    109.20 o 
  -6   5  11     1152.50     1184.76     86.30 o 
  -4   5  11     3498.80     3909.29    112.13 o 
   2   5  11     6815.67     5914.79    126.01 o 
   4   5  11     3332.76     3312.90    218.93 o 
   6   5  11     1116.37     1162.32    110.28 o 
   8   5  11      865.07      774.06    146.52 o 
  -7   6  11     4385.35     4563.39    225.93 o 
  -5   6  11     1052.35     1137.66    139.25 o 
  -3   6  11     2616.01     2681.98    155.58 o 
   1   6  11     2685.73     2545.96    229.08 o 
   3   6  11     2805.73     2542.04    278.06 o 
   5   6  11     1227.04     1290.18    149.59 o 
   7   6  11     3866.28     3432.44    518.48 o 
  -6   7  11     3989.76     3847.82    373.38 o 
  -4   7  11      494.35      624.95    114.66 o 
   0   7  11      165.08      113.67    142.85 o 
   2   7  11     3077.70     2571.02    195.44 o 
   4   7  11      562.99      471.25    228.90 o 
   6   7  11     4315.61     3700.65    214.08 o 
  -5   8  11      981.53     1089.73    123.98 o 
  -3   8  11     3469.28     3348.37    467.99 o 
  -1   8  11     3589.63     3092.75    204.21 o 
   1   8  11     2742.39     2398.73    166.69 o 
   3   8  11     3634.62     3355.06    127.81 o 
   5   8  11      937.91      729.63    100.38 o 
  -4   9  11     3563.50     4003.69    891.86 o 
  -2   9  11      527.02      608.08    123.47 o 
   0   9  11     1092.96     1311.40    212.32 o 
   2   9  11      528.37      560.54    177.45 o 
   4   9  11     3275.85     2660.53    218.56 o 
  -1  10  11     1920.58     1674.71    135.72 o 
   1  10  11     1908.26     1897.71    209.53 o 
   0   0  12     8664.03     9753.97    288.87 o 
   2   0  12     5336.41     5362.71    148.35 o 
   4   0  12     2810.39     3129.18    124.75 o 
   6   0  12     3009.20     3328.73    389.03 o 
   8   0  12     8581.29     8798.21    138.55 o 
  -9   1  12     2619.97     2585.79     87.99 o 
  -7   1  12      687.29      820.88     73.71 o 
  -5   1  12    18237.99    17733.84    348.92 o 
  -3   1  12     4781.89     4801.11    134.91 o 
  -1   1  12     9893.37    11578.20    319.58 o 
   1   1  12    12655.84    13505.26    207.00 o 
   3   1  12     5608.29     6074.34    147.69 o 
   5   1  12    20193.73    20817.53    260.76 o 
   7   1  12      583.86      693.74     86.84 o 
   9   1  12     2833.24     2858.29    123.79 o 
  -8   2  12     4445.04     4381.26    113.38 o 
  -6   2  12     2537.50     2612.13    163.98 o 
  -4   2  12    10723.68    11311.47    338.74 o 
  -2   2  12    20367.01    22540.10   1175.22 o 
   0   2  12     5358.27     5966.50    282.27 o 
   2   2  12    21953.01    24134.15    695.28 o 
   4   2  12     9805.38    10332.80    257.49 o 
   6   2  12     2049.57     2095.49    141.64 o 
   8   2  12     4074.64     4371.23    116.05 o 
  -9   3  12     4627.77     4569.05    124.04 o 
  -7   3  12     2593.43     2554.50    106.95 o 
  -5   3  12     8579.86     8665.03    298.77 o 
  -3   3  12      231.65      228.79    104.75 o 
  -1   3  12     5530.17     5339.83    240.38 o 
   1   3  12     4861.02     4838.84    284.52 o 
   3   3  12      138.88      157.85    122.33 o 
   5   3  12     7090.54     7210.35    217.72 o 
   7   3  12     2073.29     2170.22    233.40 o 
  -8   4  12     4797.35     4636.68    112.57 o 
  -6   4  12     5068.10     5008.90    121.65 o 
  -4   4  12     1659.53     1658.55    114.76 o 
  -2   4  12     9308.20     9192.27    316.38 o 
   2   4  12    11279.27    11234.17    227.52 o 
   4   4  12     1896.16     1863.61    130.27 o 
   6   4  12     5853.33     6023.83    139.30 o 
   8   4  12     5032.60     4847.62    267.89 o 
  -7   5  12     3499.82     3716.05    118.05 o 
  -5   5  12     1903.55     1849.34    252.32 o 
  -3   5  12     7693.64     8107.75    403.32 o 
   3   5  12     7909.57     7189.70    156.41 o 
   5   5  12     1698.75     1727.97    120.18 o 
   7   5  12     2869.15     2790.67    419.12 o 
  -6   6  12     2403.55     2478.93    113.21 o 
  -4   6  12     5624.39     6412.55    337.04 o 
   2   6  12     2152.20     1775.67    289.72 o 
   4   6  12     5298.89     4352.60    278.79 o 
   6   6  12     2723.85     2265.23    414.15 o 
  -5   7  12     3059.57     3137.37    160.20 o 
  -3   7  12     2241.79     2213.41    111.74 o 
   1   7  12      503.11      507.45    251.20 o 
   3   7  12     2381.37     2013.35    140.32 o 
   5   7  12     3285.31     2751.88    128.35 o 
  -4   8  12     5079.53     5652.31    168.08 o 
  -2   8  12     4157.95     4470.35    125.38 o 
   0   8  12     8652.10     7865.45    254.47 o 
   2   8  12     4358.83     3765.55    127.46 o 
   4   8  12     4719.30     3628.25    403.64 o 
  -3   9  12     5028.05     5129.40    856.94 o 
  -1   9  12     2975.29     2615.32    199.75 o 
   1   9  12     2508.28     2199.04    337.94 o 
   3   9  12     4655.34     3852.87    257.47 o 
   1   0  13     3625.19     4118.40    149.91 o 
   3   0  13     2380.63     2558.15    133.44 o 
   5   0  13     4499.26     4424.61    105.97 o 
   7   0  13      463.26      571.94    122.20 o 
  -8   1  13     1674.80     1570.37    143.92 o 
  -6   1  13     2434.44     2424.89    174.90 o 
  -4   1  13     1861.81     2111.25    117.07 o 
  -2   1  13     4247.48     4709.13    141.41 o 
   0   1  13     3659.54     4485.53    259.15 o 
   2   1  13     4761.07     5612.80    160.64 o 
   4   1  13     1946.74     2314.65    123.31 o 
   6   1  13     2387.99     2463.58    117.52 o 
   8   1  13     1936.47     1936.39     95.11 o 
  -7   2  13     2471.81     2345.96     89.32 o 
  -5   2  13     8040.94     8168.93    638.03 o 
  -3   2  13      753.25      876.32    112.18 o 
  -1   2  13     4673.88     5257.18    224.70 o 
   1   2  13     4327.88     4933.04    173.93 o 
   3   2  13      833.65      848.31    105.32 o 
   5   2  13     6982.94     7557.02    217.83 o 
   7   2  13     3025.77     3016.42    117.78 o 
  -8   3  13     3651.21     3472.49     87.67 o 
  -6   3  13     1487.76     1487.65     87.93 o 
  -4   3  13     4112.99     4236.59    163.61 o 
  -2   3  13      757.35      740.33     95.39 o 
   0   3  13     2410.99     2994.69    180.41 o 
   2   3  13      837.89      854.44    115.09 o 
   4   3  13     4502.30     4727.51    163.69 o 
   6   3  13     1234.68     1261.56     96.15 o 
   8   3  13     3147.37     3004.75    278.08 o 
  -7   4  13      424.73      410.74    110.53 o 
  -5   4  13     1621.44     1694.89     89.38 o 
  -3   4  13     4463.71     5053.43    475.02 o 
   1   4  13     1726.41     1530.79    163.68 o 
   3   4  13     4155.15     3819.24    428.14 o 
   5   4  13     1693.19     1624.79    254.62 o 
   7   4  13      508.04      582.42    112.30 o 
  -6   5  13      827.45      994.10    115.73 o 
  -4   5  13     1546.06     1827.80    121.52 o 
   2   5  13     7782.59     6901.90    152.67 o 
   4   5  13     1786.13     1794.94    152.50 o 
   6   5  13      810.46      731.32    129.86 o 
  -5   6  13      823.58      918.48    139.72 o 
  -3   6  13     1447.12     1624.03    150.71 o 
   1   6  13     2365.76     1962.34    149.86 o 
   3   6  13     1287.16     1308.73    104.58 o 
   5   6  13      820.98      740.94     99.32 o 
  -4   7  13      482.50      636.40    159.44 o 
  -2   7  13     2868.52     3638.79    124.17 o 
   2   7  13     2601.60     2088.72    177.74 o 
   4   7  13      449.69      302.38     92.34 o 
  -3   8  13     3346.25     3903.81    163.07 o 
   1   8  13     1853.30     1617.24    120.10 o 
   3   8  13     3423.54     2567.85    109.99 o 
   0   0  14    53840.61    65132.24   1309.25 o 
   2   0  14     5383.63     5890.40    162.76 o 
   4   0  14     3889.90     4202.59    196.20 o 
   6   0  14     2807.90     3148.32    125.97 o 
   8   0  14       65.44       81.27    105.76 o 
  -7   1  14     7032.82     7826.14   1052.08 o 
  -5   1  14     1659.42     1656.18    100.26 o 
  -3   1  14     9826.28    10908.51    463.09 o 
  -1   1  14     3005.33     3163.52    219.05 o 
   1   1  14     3584.43     4039.93    134.82 o 
   3   1  14     8329.96     8800.64    265.71 o 
   5   1  14     1536.78     1722.41    123.41 o 
   7   1  14     6530.20     6823.88    167.06 o 
  -6   2  14     5281.81     5171.40    312.15 o 
  -4   2  14     4936.79     5208.32    208.72 o 
  -2   2  14      539.69      579.70    104.23 o 
   0   2  14     5385.14     5730.08    190.93 o 
   2   2  14      468.15      633.69    128.25 o 
   4   2  14     5855.97     6216.48    154.92 o 
   6   2  14     5307.02     5214.22    158.00 o 
  -7   3  14     4089.31     3884.84    117.96 o 
  -5   3  14     3470.38     3506.50    129.66 o 
  -3   3  14    12348.13    13214.89   1110.97 o 
  -1   3  14     8933.18     8813.73    300.41 o 
   1   3  14     9189.39     9455.23    236.17 o 
   3   3  14    13142.69    12997.64    574.89 o 
   5   3  14     3715.13     3611.02    112.50 o 
   7   3  14     4489.88     4243.86    242.18 o 
  -6   4  14     7182.55     7390.56    337.91 o 
  -4   4  14     7113.87     7220.21    156.61 o 
  -2   4  14     5701.96     6449.65    434.32 o 
   2   4  14     5075.65     4395.95    144.94 o 
   4   4  14     7515.23     6760.50    471.06 o 
   6   4  14     6029.81     5518.42    288.57 o 
  -5   5  14     2205.22     2222.09    124.41 o 
  -3   5  14     3963.24     4752.98    647.51 o 
   1   5  14     1472.60     1192.50    156.93 o 
   3   5  14     3248.06     3221.93    166.69 o 
   5   5  14     2119.35     1766.86    335.83 o 
  -4   6  14     6200.33     6658.37    189.03 o 
  -2   6  14     5505.56     6374.21    190.20 o 
   2   6  14     5107.48     4026.97    164.12 o 
   4   6  14     6980.11     5446.92    136.51 o 
  -3   7  14     4662.76     5758.01    145.30 o 
   1   7  14     6876.88     5571.59    170.27 o 
   3   7  14     3934.67     3165.95    146.62 o 
   1   0  15     9679.71    11388.94    231.83 o 
   3   0  15    11476.73    13245.29    245.81 o 
   5   0  15      444.24      404.62    117.12 o 
   7   0  15     4209.03     4476.80    295.10 o 
  -6   1  15     4166.49     4476.06    480.91 o 
  -4   1  15     1600.10     1557.40    123.52 o 
  -2   1  15     1229.43     1590.91    135.98 o 
   0   1  15     9679.37    11323.43    243.48 o 
   2   1  15     1072.19     1308.71    136.86 o 
   4   1  15     1349.67     1404.22    108.53 o 
   6   1  15     3728.74     3803.19    257.88 o 
  -5   2  15     1268.58     1374.32    118.62 o 
  -3   2  15     3184.85     3498.12    184.82 o 
  -1   2  15     1180.19     1378.92    230.35 o 
   1   2  15     1155.04     1426.51    128.06 o 
   3   2  15     3807.07     3900.21    126.44 o 
   5   2  15     1239.01     1369.14    123.12 o 
  -6   3  15     2551.50     2787.84    220.79 o 
  -4   3  15     7147.98     7493.74    261.25 o 
  -2   3  15     3204.57     3492.69    146.56 o 
   0   3  15    11477.52    12425.80    304.15 o 
   2   3  15     3761.87     3702.09    199.97 o 
   4   3  15     8778.23     8613.95    163.70 o 
   6   3  15     2173.87     2534.03    190.30 o 
  -5   4  15     2923.65     3252.97    452.84 o 
  -3   4  15     8231.47     9195.73    740.81 o 
   1   4  15     1382.41     1179.42    163.17 o 
   3   4  15     7626.66     6643.35    163.50 o 
   5   4  15     2528.55     2134.09    240.70 o 
  -4   5  15     2529.16     2232.43    105.74 o 
  -2   5  15     1316.51     1270.16    148.31 o 
   2   5  15     1208.76     1048.21    140.49 o 
   4   5  15     2898.80     2276.00    121.01 o 
  -3   6  15     2539.77     3079.89    170.02 o 
   1   6  15     4277.21     3754.92    163.49 o 
   3   6  15     2189.49     1599.43    109.67 o 
   0   0  16     2992.02     3431.62    236.89 o 
   2   0  16     1191.61     1228.45    162.32 o 
   4   0  16      349.70      452.22    119.65 o 
   6   0  16      607.20      569.48     93.29 o 
  -5   1  16     5654.32     5395.79    300.38 o 
  -3   1  16     1388.80     1422.24    121.95 o 
  -1   1  16     2433.39     2740.09    123.86 o 
   1   1  16     1964.19     2097.78    108.65 o 
   3   1  16     1277.12     1391.21    119.42 o 
   5   1  16     6056.64     6050.15    162.18 o 
  -4   2  16     3117.05     3458.80    143.96 o 
  -2   2  16     9672.96    10675.35   1098.29 o 
   0   2  16     1210.79     1233.94    119.39 o 
   2   2  16     8611.05     9178.99    188.34 o 
   4   2  16     2507.99     2533.30    124.98 o 
  -5   3  16     1645.36     1716.90    210.49 o 
  -3   3  16     1250.81     1239.88    122.71 o 
  -1   3  16     1512.27     1479.24    143.21 o 
   1   3  16     1209.82     1162.49    122.64 o 
   3   3  16     1269.78     1306.50    114.09 o 
   5   3  16     1632.58     1562.88    130.18 o 
  -4   4  16     1325.88     1441.29    113.22 o 
  -2   4  16     2686.85     2779.93    146.58 o 
   0   4  16      352.64      155.01    169.79 o 
   2   4  16     2904.00     2631.11    124.53 o 
   4   4  16     1602.95     1753.08    138.00 o 
  -3   5  16     1527.98     2161.70    171.04 o 
   1   5  16     5651.24     4571.27    175.08 o 
   3   5  16     1789.29     1545.36    121.55 o 
   0   6  16      605.06      861.62    150.88 o 
   1   0  17     1498.93     1468.65    116.99 o 
   3   0  17      152.90      214.19    128.64 o 
  -4   1  17     2500.89     2595.49    115.72 o 
  -2   1  17     8562.10     9445.89    554.84 o 
   0   1  17     1503.77     1493.48    118.97 o 
   2   1  17     8604.23     9146.33    195.83 o 
   4   1  17     2470.36     2577.78    146.83 o 
  -3   2  17     4307.47     4563.42    271.17 o 
  -1   2  17     9281.36    10517.81    439.05 o 
   1   2  17     7937.91     7994.52    183.28 o 
   3   2  17     3346.09     2914.80    136.58 o 
  -2   3  17     3974.03     4109.78    157.53 o 
   0   3  17      150.98      180.86     95.76 o 
   2   3  17     3655.29     3346.36    140.37 o 
   1   4  17     2243.46     2133.19    134.98 o 
   0   0  18     2692.71     2851.76    262.85 o 
   2   0  18     1184.52     1192.12    112.96 o 
  -1   1  18      742.40      845.21    147.00 o 
   1   1  18      803.56      957.22    118.35 o 
   0   2  18     1188.76     1101.40    125.02 o 
                                                 
